# Supplementary material for: Genome-wide analyses of chromatin interactions after the loss of Pol I, Pol II, and Pol III
Source: Genome Biol. 2020 Jul 2;21:158. doi: 10.1186/s13059-020-02067-3 (PMC7331254; doi:10.1186/s13059-020-02067-3)
Supplement: Supplementary file 2 — Additional file 2: Table S1. RNA-Seq RPKM values for the Pol II untreated and degron cells. Table S2. Summary statistics of the Hi-C, HiChIP, and Ocean-C data. Table S3. Hi-C identified TADs (contact domains). Table S4. HiCCUPS identified loop domains. Table S5. Pol II PLAC-Seq high confidence interactions identified using the Origami pipeline. Table S6. RNAP ChIP-Seq peaks. Table S7. PCR primer sequences used in this study. Table S8. List of data sets used in this study. [file 13059_2020_2067_MOESM2_ESM.xlsx]

## Sheet: Table S1
Table S1: RNA-seq gene expression in in Pol II Untreated and Degron mESCs
Gene.ID	Gene.Symbol	States	Untreated_1	Untreated_2	Degron_1	Degron_2	baseMean	Untreated	Degron	FoldChange (Untreated/Degron)	log2FoldChange	pvalue	padj			DESeq2 identified up-regulated genes
ENSMUSG00000000001	Gnai3	Unchange	2345	2186	2380	2375	2315.91	2352	2280	0.969	-0.045	0.613518	0.996888			Gene.ID	Gene.Symbol	States	Untreated_1	Untreated_2	Degron_1	Degron_2	baseMean	Untreated	Degron	FoldChange (Untreated/Degron)	log2FoldChange	pvalue	padj			DESeq2 identified down-regulated genes
ENSMUSG00000000003	Pbsn	Unchange	0	0	0	0	0	0	0	NA	NA	NA	NA			ENSMUSG00000002265	Peg3	Up	4299	3394	5701	5566	4698.19	3996	5401	1.352	0.435	2.70991e-05	0.00533621			Gene.ID	Gene.Symbol	States	Untreated_1	Untreated_2	Degron_1	Degron_2	baseMean	Untreated	Degron	FoldChange (Untreated/Degron)	log2FoldChange	pvalue	padj
ENSMUSG00000000028	Cdc45	Unchange	574	740	717	654	669.24	682	657	0.964	-0.053	0.710691	0.996888			ENSMUSG00000003410	Elavl3	Up	286	338	519	532	413.84	324	504	1.556	0.638	5.32938e-05	0.00948527			ENSMUSG00000001280	Sp1	Down	3092	3185	2761	2500	2889.24	3258	2521	0.774	-0.37	1.41567e-05	0.00311952
ENSMUSG00000000031	H19	Unchange	621	573	811	746	682.98	620	746	1.204	0.268	0.0365029	0.513817			ENSMUSG00000003469	Phyhip	Up	120	138	228	268	185.94	134	238	1.778	0.83	0.000230309	0.0280517			ENSMUSG00000002845	Tmem39a	Down	2041	2481	1717	1800	2016.21	2346	1686	0.719	-0.476	7.23911e-06	0.00191423
ENSMUSG00000000037	Scml2	Unchange	136	133	163	168	149.17	140	158	1.137	0.185	0.437169	0.985362			ENSMUSG00000003545	Fosb	Up	18	17	56	70	39.33	18	60	3.329	1.735	0.000312165	0.0329592			ENSMUSG00000004100	Ppan	Down	1364	1318	1113	1099	1226.29	1392	1060	0.762	-0.393	0.0001323	0.0192282
ENSMUSG00000000049	Apoh	Unchange	0	0	2	0	0.47	0	1	4.969	2.313	0.600377	NA			ENSMUSG00000004642	Slbp	Up	762	849	1227	1226	1005.97	836	1176	1.407	0.492	1.14754e-05	0.0027232			ENSMUSG00000004455	Ppp1cc	Down	5521	6006	5217	5066	5455.29	5982	4929	0.824	-0.279	0.000300636	0.0321663
ENSMUSG00000000056	Narf	Unchange	218	222	238	267	235.32	228	242	1.061	0.085	0.664894	0.996888			ENSMUSG00000005198	Polr2a	Up	6623	6568	10396	10663	8472.22	6847	10098	1.475	0.561	7.74898e-15	1.10334e-11			ENSMUSG00000005413	Hmox1	Down	2674	2590	2279	2266	2455.67	2732	2178	0.797	-0.327	0.000141623	0.0201649
ENSMUSG00000000058	Cav2	Unchange	40	30	53	36	39.47	36	42	1.172	0.229	0.623154	0.996888			ENSMUSG00000007850	Hnrnph1	Up	6507	5994	9162	8394	7451.15	6490	8412	1.296	0.374	2.49773e-06	0.00079712			ENSMUSG00000006585	Cdt1	Down	2461	2925	2235	2242	2470.31	2794	2146	0.768	-0.381	0.00010187	0.0161163
ENSMUSG00000000078	Klf6	Unchange	1109	1046	1161	1064	1092.43	1118	1066	0.953	-0.069	0.525042	0.995213			ENSMUSG00000009292	Trpm2	Up	2	2	24	25	12.79	2	24	11.317	3.5	0.0005484	0.0451151			ENSMUSG00000007812	Zfp655	Down	1813	2206	1611	1431	1771.13	2084	1457	0.699	-0.517	2.68137e-06	0.000827202
ENSMUSG00000000085	Scmh1	Unchange	424	404	445	412	420.25	430	411	0.956	-0.066	0.665641	0.996888			ENSMUSG00000011267	Zfp296	Up	279	223	430	420	334.08	260	407	1.563	0.644	0.000269083	0.0307452			ENSMUSG00000012396	Nanog	Down	6332	6531	4760	4500	5556.87	6676	4438	0.665	-0.589	2.3943e-15	4.02896e-12
ENSMUSG00000000088	Cox5a	Unchange	1368	1358	1480	1545	1432.77	1415	1450	1.025	0.036	0.717601	0.996888			ENSMUSG00000012017	Scarf2	Up	436	415	650	677	539.05	442	636	1.44	0.527	0.00014629	0.0206677			ENSMUSG00000015656	Hspa8	Down	23034	22777	19390	18065	20863.7	23778	17950	0.755	-0.406	2.60032e-09	2.0055e-06
ENSMUSG00000000093	Tbx2	Unchange	36	35	57	72	49.39	37	62	1.68	0.748	0.0695888	0.637516			ENSMUSG00000015312	Gadd45b	Up	728	690	1200	987	891.69	736	1048	1.423	0.509	4.73445e-05	0.00867671			ENSMUSG00000015839	Nfe2l2	Down	1507	1580	1331	1279	1426.53	1602	1251	0.781	-0.357	0.000271599	0.0308423
ENSMUSG00000000094	Tbx4	Unchange	18	41	21	13	23.41	30	16	0.532	-0.91	0.151302	0.824398			ENSMUSG00000015966	Il17rb	Up	5	10	48	36	23.99	8	40	5.17	2.37	0.000292615	0.0321663			ENSMUSG00000016181	Diexf	Down	642	654	500	486	572.63	672	473	0.703	-0.509	0.000130144	0.0192282
ENSMUSG00000000103	Zfy2	Unchange	1	5	6	2	3.46	3	4	1.229	0.298	0.848159	0.996888			ENSMUSG00000017493	Igfbp4	Up	1468	1368	1938	2055	1693.63	1472	1915	1.301	0.379	0.000128127	0.019126			ENSMUSG00000017764	Zswim1	Down	777	881	605	591	716.79	860	573	0.666	-0.586	3.87827e-06	0.00110441
ENSMUSG00000000120	Ngfr	Unchange	182	235	265	209	221.61	216	227	1.049	0.069	0.747757	0.996888			ENSMUSG00000018893	Mb	Up	3	6	34	43	20.81	4	37	7.918	2.985	6.42903e-05	0.0111216			ENSMUSG00000018412	Kansl1	Down	2399	2316	2127	2002	2213.15	2448	1978	0.809	-0.307	0.000533558	0.0442877
ENSMUSG00000000125	Wnt3	Unchange	51	57	50	57	53.69	56	51	0.916	-0.127	0.744197	0.996888			ENSMUSG00000018899	Irf1	Up	485	495	704	849	627	508	746	1.465	0.551	0.000107855	0.0167764			ENSMUSG00000018428	Akap1	Down	1920	2100	1647	1690	1843.04	2086	1600	0.767	-0.383	5.5818e-05	0.00977744
ENSMUSG00000000126	Wnt9a	Unchange	622	479	781	676	634.89	572	698	1.221	0.288	0.0567116	0.597246			ENSMUSG00000020190	Mknk2	Up	1099	1047	1509	1519	1282.87	1114	1452	1.303	0.382	0.000189157	0.0245693			ENSMUSG00000018572	Phf23	Down	1151	1314	981	1018	1118.77	1279	958	0.749	-0.416	0.00020462	0.0259419
ENSMUSG00000000127	Fer	Unchange	364	375	429	371	383.37	384	383	0.999	-0.001	0.994908	0.998923			ENSMUSG00000020284	1810043G02Rik	Up	102	113	218	203	156.66	112	202	1.808	0.855	0.000298246	0.0321663			ENSMUSG00000018604	Tbx3	Down	3212	3747	2582	2551	3035.57	3610	2460	0.682	-0.553	2.07542e-09	1.74618e-06
ENSMUSG00000000131	Xpo6	Unchange	2039	2136	2276	2202	2156.57	2166	2146	0.991	-0.014	0.877408	0.996888			ENSMUSG00000020473	Aebp1	Up	640	520	833	955	730.16	602	858	1.424	0.51	0.000342009	0.0336733			ENSMUSG00000019773	Fbxo5	Down	855	881	703	666	778.54	901	656	0.728	-0.457	0.00012065	0.0183052
ENSMUSG00000000134	Tfe3	Unchange	1343	1343	1245	1327	1313.83	1394	1234	0.885	-0.177	0.08606	0.689117			ENSMUSG00000021127	Zfp36l1	Up	582	547	878	975	737.51	586	889	1.517	0.601	2.94325e-06	0.000878703			ENSMUSG00000020149	Rab1	Down	3698	3899	3504	3286	3598.29	3942	3254	0.825	-0.277	0.00058453	0.0470419
ENSMUSG00000000142	Axin2	Unchange	250	268	306	275	273.59	269	278	1.036	0.051	0.781663	0.996888			ENSMUSG00000021250	Fos	Up	60	60	191	213	128.05	62	194	3.111	1.638	1.37971e-09	1.27693e-06			ENSMUSG00000020400	Tnip1	Down	974	1131	837	813	941.52	1092	791	0.724	-0.466	8.07052e-05	0.0135805
ENSMUSG00000000148	Brat1	Unchange	320	315	354	378	340.34	330	351	1.065	0.091	0.583892	0.996888			ENSMUSG00000021379	Id4	Up	71	90	165	184	125.47	84	168	2.004	1.003	0.00020087	0.0256421			ENSMUSG00000020740	Gga3	Down	1091	1161	889	955	1026.55	1169	884	0.757	-0.402	0.000334443	0.0333734
ENSMUSG00000000149	Gna12	Unchange	848	854	929	893	878.34	884	873	0.989	-0.017	0.884333	0.996888			ENSMUSG00000021492	F12	Up	8	4	32	43	21.13	6	36	5.777	2.53	0.000350969	0.0340127			ENSMUSG00000021767	Kat6b	Down	3918	3911	3198	3290	3587.28	4064	3111	0.766	-0.385	1.55298e-06	0.000532326
ENSMUSG00000000154	Slc22a18	Unchange	90	86	92	105	92.94	92	94	1.034	0.049	0.870574	0.996888			ENSMUSG00000022803	Popdc2	Up	4	0	25	32	14.73	2	28	13.157	3.718	0.000234786	0.0284045			ENSMUSG00000022052	Ppp2r2a	Down	1741	1799	1536	1374	1615.71	1837	1394	0.759	-0.398	4.6046e-05	0.00858222
ENSMUSG00000000157	Itgb2l	Unchange	0	0	0	1	0.24	0	0	2.532	1.34	0.788469	NA			ENSMUSG00000024087	Cyp1b1	Up	549	540	1161	1216	852.58	566	1140	2.017	1.012	1.2726e-17	3.36511e-14			ENSMUSG00000022884	Eif4a2	Down	11815	12067	9026	8057	10289.7	12395	8184	0.66	-0.599	1.22359e-15	2.26486e-12
ENSMUSG00000000159	Igsf5	Unchange	4	2	5	7	4.44	3	6	1.848	0.886	0.509011	0.991219			ENSMUSG00000024164	C3	Up	9	14	60	47	31.57	12	52	4.295	2.103	0.000149234	0.0206812			ENSMUSG00000024014	Pim1	Down	4482	4569	3677	3750	4129.31	4698	3561	0.758	-0.4	2.83973e-07	0.000142063
ENSMUSG00000000167	Pih1d2	Unchange	15	12	32	12	17.5	14	21	1.498	0.583	0.418369	0.982868			ENSMUSG00000024176	Sox8	Up	21	23	74	74	46.89	23	71	3.107	1.636	0.000164204	0.0223486			ENSMUSG00000024528	Srfbp1	Down	836	926	714	692	794.11	914	674	0.737	-0.44	0.000265978	0.0305792
ENSMUSG00000000168	Dlat	Unchange	1408	1524	1571	1539	1506.15	1522	1491	0.98	-0.029	0.763786	0.996888			ENSMUSG00000024430	Cabyr	Up	16	8	60	59	34.76	12	57	4.575	2.194	4.63653e-05	0.00858222			ENSMUSG00000025764	Phf17	Down	4091	4325	3682	3492	3902.92	4368	3438	0.787	-0.345	1.29674e-05	0.00292716
ENSMUSG00000000171	Sdhd	Unchange	883	925	935	942	919.11	938	900	0.959	-0.06	0.591812	0.996888			ENSMUSG00000025145	Lrrc45	Up	304	290	465	479	380.5	308	453	1.468	0.554	0.000484906	0.0425384			ENSMUSG00000026082	Rev1	Down	812	739	624	590	693.53	805	582	0.723	-0.469	0.000240623	0.0289217
ENSMUSG00000000182	Fgf23	Unchange	1	0	2	3	1.46	0	2	4.619	2.208	0.384311	NA			ENSMUSG00000025372	Baiap2	Up	392	411	676	732	546.04	416	676	1.62	0.696	6.37616e-07	0.000263759			ENSMUSG00000026196	Bard1	Down	549	595	450	423	506.01	594	418	0.705	-0.505	0.000358212	0.0345339
ENSMUSG00000000183	Fgf6	Unchange	0	0	1	0	0.24	0	0	2.502	1.323	0.791175	NA			ENSMUSG00000025380	Fscn2	Up	8	13	46	48	27.98	10	46	4.138	2.049	0.00043719	0.039864			ENSMUSG00000026288	Inpp5d	Down	1106	1116	868	877	994.95	1153	836	0.725	-0.463	2.28672e-05	0.00455132
ENSMUSG00000000184	Ccnd2	Unchange	320	346	439	446	384.97	346	424	1.228	0.296	0.0600068	0.609619			ENSMUSG00000026414	Tnnt2	Up	23	19	93	92	55.25	22	88	4.067	2.024	9.85046e-07	0.000350638			ENSMUSG00000026788	Zbtb43	Down	734	872	623	575	703.63	833	574	0.689	-0.537	4.95776e-05	0.00890953
ENSMUSG00000000194	Gpr107	Unchange	1218	1143	1231	1238	1204.69	1226	1184	0.966	-0.05	0.632377	0.996888			ENSMUSG00000026837	Col5a1	Up	1536	1348	1940	2135	1726.09	1498	1954	1.305	0.384	0.000324648	0.0332002			ENSMUSG00000027313	Chac1	Down	786	801	586	661	710.97	824	598	0.726	-0.462	0.000340334	0.0336733
ENSMUSG00000000197	Nalcn	Unchange	26	36	39	46	36.47	32	41	1.268	0.343	0.471775	0.986374			ENSMUSG00000027523	Gnas	Up	488	489	736	766	613.68	507	720	1.42	0.506	0.000112651	0.0173765			ENSMUSG00000027397	Slc20a1	Down	6799	6282	6010	5668	6193.85	6791	5596	0.824	-0.279	0.000393863	0.036452
ENSMUSG00000000202	Btbd17	Unchange	30	24	22	29	26.27	28	24	0.873	-0.196	0.724454	0.996888			ENSMUSG00000028644	Ermap	Up	3	5	47	57	27.03	4	50	12.025	3.588	5.10169e-07	0.000230322			ENSMUSG00000027496	Aurka	Down	1366	1461	1134	1235	1301.68	1467	1136	0.774	-0.369	0.000513823	0.0436278
ENSMUSG00000000204	Slfn4	Unchange	1	1	0	0	0.52	1	0	0.17	-2.557	0.513304	NA			ENSMUSG00000028793	Rnf19b	Up	1511	1460	2227	2254	1845.32	1542	2148	1.393	0.478	2.29422e-07	0.000121332			ENSMUSG00000027498	Cstf1	Down	1121	1044	899	882	988.84	1124	854	0.76	-0.397	0.000386168	0.0362841
ENSMUSG00000000214	Th	Unchange	1	3	6	4	3.43	2	5	2.309	1.207	0.435855	0.985362			ENSMUSG00000028946	Hes3	Up	2	3	38	30	17.57	2	32	12.551	3.65	4.14696e-05	0.00783267			ENSMUSG00000027547	Sall4	Down	1765	2175	1458	1529	1738.14	2044	1432	0.701	-0.513	3.67652e-06	0.00106332
ENSMUSG00000000215	Ins2	Unchange	0	0	0	1	0.24	0	0	2.532	1.34	0.788469	NA			ENSMUSG00000029072	Tas1r3	Up	1	5	31	26	15.2	3	27	8.779	3.134	0.000493308	0.0426689			ENSMUSG00000028580	Pum1	Down	3243	3376	2767	2477	2973.78	3435	2512	0.731	-0.451	1.59319e-07	8.93636e-05
ENSMUSG00000000216	Scnn1g	Unchange	0	0	0	1	0.24	0	0	2.532	1.34	0.788469	NA			ENSMUSG00000029135	Fosl2	Up	959	727	1273	1298	1054.24	876	1232	1.408	0.493	0.000207507	0.0259524			ENSMUSG00000028640	Tfap2c	Down	694	845	547	537	659	798	520	0.651	-0.62	6.17458e-06	0.00170584
ENSMUSG00000000223	Drp2	Unchange	77	65	88	62	72.75	74	72	0.974	-0.038	0.912205	0.996888			ENSMUSG00000030281	Il17rc	Up	191	166	312	337	248.33	185	312	1.679	0.748	0.000132966	0.0192282			ENSMUSG00000028680	Plk3	Down	1898	1915	1510	1487	1707.86	1979	1437	0.726	-0.462	6.03741e-07	0.00025989
ENSMUSG00000000244	Tspan32	Unchange	9	15	18	17	14.61	12	16	1.348	0.431	0.561985	0.996888			ENSMUSG00000030309	Caprin2	Up	553	542	901	832	699.41	568	830	1.461	0.547	1.19691e-05	0.00276935			ENSMUSG00000028773	Fabp3	Down	3291	4252	3076	2857	3377.76	3912	2843	0.727	-0.461	1.87177e-05	0.0038496
ENSMUSG00000000247	Lhx2	Unchange	45	42	34	36	39.37	45	34	0.743	-0.428	0.342055	0.95533			ENSMUSG00000030747	Dgat2	Up	317	266	460	498	381.12	303	460	1.518	0.602	0.000313388	0.0329592			ENSMUSG00000029190	D5Ertd579e	Down	1116	1091	919	856	998.1	1146	850	0.743	-0.429	9.55786e-05	0.015384
ENSMUSG00000000248	Clec2g	Unchange	0	0	0	0	0	0	0	NA	NA	NA	NA			ENSMUSG00000030790	Adm	Up	29	30	94	112	64.74	30	99	3.228	1.691	7.11217e-06	0.00190792			ENSMUSG00000029249	Rest	Down	4251	4864	3786	3722	4164.2	4730	3599	0.761	-0.394	4.43862e-06	0.00124483
ENSMUSG00000000253	Gmpr	Unchange	202	176	195	206	194.29	196	192	0.98	-0.029	0.891103	0.996888			ENSMUSG00000031574	Star	Up	61	63	126	149	98.16	64	132	2.05	1.036	0.000542761	0.0448505			ENSMUSG00000029328	Hnrnpdl	Down	2970	3156	2584	2549	2819.88	3179	2460	0.774	-0.37	1.00452e-05	0.00242443
ENSMUSG00000000263	Glra1	Unchange	1	0	6	5	2.89	0	6	10.14	3.342	0.107714	NA			ENSMUSG00000032315	Cyp1a1	Up	17	27	168	164	90.98	23	159	6.973	2.802	3.57161e-15	5.50921e-12			ENSMUSG00000030216	Wbp11	Down	2411	2587	2159	2181	2337.23	2594	2081	0.802	-0.318	0.000309864	0.0329592
ENSMUSG00000000266	Mid2	Unchange	95	62	100	98	88.25	82	95	1.164	0.219	0.498891	0.99			ENSMUSG00000032523	Hhatl	Up	3	1	31	36	17.12	2	32	15.473	3.952	3.55798e-05	0.00686023			ENSMUSG00000031652	N4bp1	Down	2500	2608	2231	2199	2387.29	2651	2124	0.801	-0.32	0.000189811	0.0245693
ENSMUSG00000000275	Trim25	Unchange	2441	2365	2306	2297	2350.71	2495	2207	0.885	-0.177	0.0410666	0.537584			ENSMUSG00000032988	Slc16a8	Up	8	13	60	42	29.84	10	49	4.482	2.164	0.000181076	0.0237711			ENSMUSG00000031700	Gpt2	Down	2545	2515	2252	2189	2377.58	2626	2129	0.811	-0.303	0.000393032	0.036452
ENSMUSG00000000276	Dgke	Unchange	440	442	414	385	420.34	458	383	0.836	-0.258	0.0875418	0.692839			ENSMUSG00000033872	Best4-ps	Up	8	8	37	44	23.59	8	39	4.68	2.227	0.000491202	0.0426689			ENSMUSG00000031758	Cdyl2	Down	1659	1739	1443	1397	1562.38	1764	1361	0.772	-0.373	9.16616e-05	0.0148829
ENSMUSG00000000278	Scpep1	Unchange	3619	3982	3866	3797	3808.79	3944	3674	0.931	-0.103	0.211265	0.88662			ENSMUSG00000034117	Gpr44	Up	3	0	23	37	15.21	2	29	18.493	4.209	0.000105779	0.0165929			ENSMUSG00000031976	Urb2	Down	1694	1743	1329	1353	1534.86	1784	1286	0.721	-0.472	9.35566e-07	0.000339555
ENSMUSG00000000282	Mnt	Unchange	1454	1583	1499	1562	1521.91	1576	1468	0.931	-0.103	0.304016	0.939883			ENSMUSG00000034300	Fam53c	Up	643	566	940	905	756.03	628	884	1.409	0.495	8.49942e-05	0.0140468			ENSMUSG00000032449	Slc25a36	Down	5863	6508	5647	5164	5799.72	6419	5180	0.807	-0.309	0.000147387	0.0206677
ENSMUSG00000000290	Itgb2	Unchange	8	14	19	16	14.08	11	17	1.47	0.556	0.46498	0.986374			ENSMUSG00000034584	Exph5	Up	3	3	41	29	18.3	3	34	10.758	3.427	4.83382e-05	0.00877196			ENSMUSG00000032494	Tdgf1	Down	7676	7989	7079	6994	7438.11	8130	6746	0.83	-0.269	0.000168025	0.0225373
ENSMUSG00000000295	Hddc2	Unchange	320	337	384	380	353.61	341	366	1.074	0.103	0.523517	0.995213			ENSMUSG00000034640	Tiparp	Up	833	813	1382	1194	1044.16	854	1234	1.444	0.53	3.19248e-06	0.00093798			ENSMUSG00000033732	Sf3b3	Down	8585	9029	8125	7969	8427.98	9141	7715	0.844	-0.245	0.000580693	0.0469373
ENSMUSG00000000296	Tpd52l1	Unchange	389	423	385	422	404.23	422	387	0.919	-0.123	0.435175	0.985362			ENSMUSG00000035566	Pcdh17	Up	8	11	60	65	34.9	10	60	6.082	2.604	2.02563e-06	0.000657796			ENSMUSG00000034064	Poglut1	Down	1189	1311	991	1075	1144.1	1297	991	0.764	-0.389	0.000475907	0.0419478
ENSMUSG00000000301	Pemt	Unchange	110	108	121	96	108.52	114	104	0.918	-0.123	0.661862	0.996888			ENSMUSG00000036422	Pcdh8	Up	49	59	178	153	107.29	56	158	2.83	1.501	3.10582e-07	0.000147407			ENSMUSG00000034168	Irf2bpl	Down	3108	3202	2679	2855	2964.48	3275	2654	0.81	-0.303	0.000412817	0.0378279
ENSMUSG00000000303	Cdh1	Unchange	11257	10243	12255	11867	11362.3	11162	11562	1.036	0.051	0.505345	0.991219			ENSMUSG00000036904	Fzd8	Up	97	88	176	190	135.8	96	176	1.828	0.87	0.000617054	0.0490727			ENSMUSG00000035455	Fignl1	Down	1278	1425	994	1000	1179.27	1402	956	0.682	-0.553	2.75128e-07	0.000141462
ENSMUSG00000000305	Cdh4	Unchange	59	64	92	89	75.29	64	86	1.359	0.443	0.178859	0.852246			ENSMUSG00000037336	Mfsd2b	Up	73	41	159	189	113.14	59	167	2.819	1.495	1.87825e-06	0.00062083			ENSMUSG00000035504	Reep6	Down	2260	2377	2067	2009	2180.11	2406	1954	0.812	-0.301	0.000617717	0.0490727
ENSMUSG00000000308	Ckmt1	Unchange	103	91	95	81	92.51	101	84	0.837	-0.256	0.394612	0.974382			ENSMUSG00000037573	Tob1	Up	358	347	732	656	515.48	366	665	1.817	0.862	1.49189e-09	1.315e-06			ENSMUSG00000035828	Pim3	Down	3092	3623	2679	2985	3100.5	3484	2717	0.78	-0.359	0.000324486	0.0332002
ENSMUSG00000000317	Bcl6b	Unchange	81	108	73	87	87.4	98	76	0.783	-0.353	0.267609	0.92543			ENSMUSG00000038175	Mylip	Up	149	179	294	283	223.36	170	277	1.625	0.701	0.000576946	0.0468389			ENSMUSG00000035953	Tmem55b	Down	1616	1982	1353	1520	1622.39	1866	1378	0.738	-0.438	0.000165574	0.0223706
ENSMUSG00000000318	Clec10a	Unchange	18	14	17	18	16.7	16	16	1.01	0.014	0.9833	0.998923			ENSMUSG00000038583	Pln	Up	0	0	15	18	7.92	0	16	82.933	6.374	0.00020637	0.0259524			ENSMUSG00000038612	Mcl1	Down	9070	8901	7882	7484	8346.3	9328	7364	0.79	-0.341	1.71629e-06	0.00057761
ENSMUSG00000000320	Alox12	Unchange	119	124	122	144	126.88	126	128	1.012	0.017	0.947646	0.99772			ENSMUSG00000038670	Mybpc2	Up	44	39	121	101	74.71	43	106	2.468	1.303	0.000149718	0.0206812			ENSMUSG00000038806	Sde2	Down	1206	1313	1064	1035	1156.64	1308	1006	0.77	-0.378	0.000367124	0.0350282
ENSMUSG00000000325	Arvcf	Unchange	1266	1318	1284	1285	1286.34	1341	1232	0.918	-0.123	0.223291	0.896447			ENSMUSG00000038894	Irs2	Up	1651	1340	2050	2269	1812.59	1553	2072	1.334	0.416	0.000335357	0.0333734			ENSMUSG00000038909	Kat7	Down	2758	2893	2556	2433	2661.91	2933	2392	0.815	-0.294	0.000475304	0.0419478
ENSMUSG00000000326	Comt	Unchange	383	409	512	527	454.6	411	498	1.212	0.277	0.0592494	0.606585			ENSMUSG00000039079	Trhr2	Up	3	0	34	18	13.2	2	24	15.936	3.994	0.000376333	0.0355404			ENSMUSG00000038975	Rabggtb	Down	1124	1233	905	792	1018	1223	812	0.665	-0.589	3.05807e-07	0.000147407
ENSMUSG00000000339	Rtca	Unchange	539	560	656	656	599.68	570	629	1.103	0.141	0.280473	0.931554			ENSMUSG00000039200	Atf7ip2	Up	218	227	394	357	295.39	231	360	1.558	0.64	0.000300476	0.0321663			ENSMUSG00000039158	Akna	Down	547	605	439	446	511.05	598	424	0.71	-0.495	0.000488377	0.0426408
ENSMUSG00000000340	Dbt	Unchange	768	769	840	730	774.91	798	752	0.943	-0.085	0.490512	0.988172			ENSMUSG00000039910	Cited2	Up	1424	1267	1848	1910	1599.6	1397	1802	1.29	0.367	0.000349341	0.0340127			ENSMUSG00000039395	Mreg	Down	3093	3049	2622	2540	2831.17	3188	2474	0.776	-0.366	9.28324e-06	0.0022911
ENSMUSG00000000346	Dazap2	Unchange	756	765	711	713	736.07	790	683	0.865	-0.21	0.0832621	0.678462			ENSMUSG00000039989	Cbx4	Up	120	130	335	301	217.23	130	304	2.349	1.232	2.71983e-09	2.01376e-06			ENSMUSG00000039713	Plekhg5	Down	995	1095	787	817	926.83	1084	770	0.709	-0.496	1.80071e-05	0.00374508
ENSMUSG00000000355	Mcts1	Unchange	355	309	366	320	336.7	345	328	0.953	-0.069	0.689356	0.996888			ENSMUSG00000040283	Btnl9	Up	3	7	68	60	33.25	5	61	11.824	3.564	3.23814e-08	2.06682e-05			ENSMUSG00000039771	Polr2j	Down	630	647	462	507	563.79	663	465	0.701	-0.512	0.000198247	0.025483
ENSMUSG00000000359	Rem1	Unchange	15	11	6	18	12.54	14	12	0.856	-0.225	0.788886	0.996888			ENSMUSG00000040752	Myh6	Up	73	73	244	286	165.06	76	254	3.356	1.747	1.03187e-12	1.27333e-09			ENSMUSG00000039985	Fam60a	Down	1934	2206	1787	1760	1924.2	2148	1700	0.792	-0.337	0.000499391	0.042795
ENSMUSG00000000365	Rnf17	Unchange	1581	1744	1812	1643	1690.39	1726	1656	0.96	-0.06	0.546326	0.996888			ENSMUSG00000041062	Mslnl	Up	7	6	43	31	21.08	6	36	5.248	2.392	0.000523441	0.0441088			ENSMUSG00000040669	Phc1	Down	7974	9273	7441	7595	8078.79	8948	7210	0.806	-0.312	0.00020912	0.0259786
ENSMUSG00000000374	Trappc10	Unchange	692	786	684	695	714.03	766	661	0.862	-0.214	0.0919493	0.699269			ENSMUSG00000041616	Nppa	Up	1	4	27	27	14.24	2	26	9.987	3.32	0.000446401	0.0405044			ENSMUSG00000042185	Nfrkb	Down	553	567	430	428	496.31	581	411	0.708	-0.499	0.000396869	0.0365475
ENSMUSG00000000378	Ccm2	Unchange	690	776	722	652	709.5	760	658	0.866	-0.208	0.103491	0.731785			ENSMUSG00000042678	Myo15	Up	107	87	224	175	145.88	101	191	1.897	0.923	0.000319601	0.0332002			ENSMUSG00000042229	Rabif	Down	579	538	445	397	491.64	580	404	0.696	-0.523	0.000318198	0.0332002
ENSMUSG00000000381	Wap	Unchange	0	0	12	3	3.57	0	7	37.427	5.226	0.0107298	0.291838			ENSMUSG00000042903	Foxo4	Up	723	714	1020	1059	871.41	746	996	1.337	0.419	0.000295816	0.0321663			ENSMUSG00000042354	Gnl3	Down	3375	3549	2896	2760	3152.07	3594	2711	0.754	-0.407	6.4123e-07	0.000263759
ENSMUSG00000000384	Tbrg4	Unchange	1125	1209	1068	1154	1138.48	1211	1066	0.88	-0.185	0.0919892	0.699269			ENSMUSG00000044461	Shisa2	Up	80	92	211	222	148.45	89	208	2.326	1.218	8.00623e-07	0.000315309			ENSMUSG00000042492	Tbc1d10b	Down	2190	2091	1829	1853	1993.82	2222	1766	0.794	-0.332	0.00027403	0.0309286
ENSMUSG00000000385	Tmprss2	Unchange	119	103	132	159	127.47	115	140	1.211	0.277	0.295965	0.937842			ENSMUSG00000044636	Csrnp2	Up	322	313	848	832	567.48	330	805	2.443	1.289	4.95746e-21	1.83525e-17			ENSMUSG00000042557	Sin3a	Down	1865	1871	1641	1561	1736.88	1940	1534	0.791	-0.337	0.000261816	0.0304794
ENSMUSG00000000386	Mx1	Unchange	2	2	9	8	5.11	2	8	3.923	1.972	0.135253	0.792039			ENSMUSG00000044724	Gpr152	Up	2	2	41	34	19	2	36	17.303	4.113	1.00854e-05	0.00242443			ENSMUSG00000042719	Naa25	Down	1712	1832	1533	1459	1636.57	1839	1434	0.78	-0.359	0.000170289	0.0226766
ENSMUSG00000000392	Fap	Unchange	0	0	2	0	0.47	0	1	4.969	2.313	0.600377	NA			ENSMUSG00000045942	BC049762	Up	5	4	24	40	17.72	4	31	6.583	2.719	0.00056023	0.0458843			ENSMUSG00000042772	Smg7	Down	1837	1934	1586	1635	1750.75	1957	1544	0.789	-0.342	0.000284395	0.0317117
ENSMUSG00000000394	Gcg	Unchange	0	0	0	0	0	0	0	NA	NA	NA	NA			ENSMUSG00000046275	Tusc5	Up	1	1	23	26	12.27	1	24	22.644	4.501	0.000333864	0.0333734			ENSMUSG00000043284	Tmem11	Down	1490	1677	1315	1283	1444.31	1643	1246	0.758	-0.4	9.01122e-05	0.0147609
ENSMUSG00000000399	Ndufa9	Unchange	1627	1814	1899	1853	1792	1786	1798	1.007	0.01	0.912935	0.996888			ENSMUSG00000047945	Marcksl1	Up	3831	3553	5075	5066	4347.56	3833	4862	1.268	0.343	2.28324e-05	0.00455132			ENSMUSG00000043858	Nup62	Down	3129	3345	2313	2330	2792.84	3360	2226	0.663	-0.594	2.55064e-12	2.7772e-09
ENSMUSG00000000402	Egfl6	Unchange	37	24	21	19	25.43	32	19	0.605	-0.725	0.205466	0.884702			ENSMUSG00000048878	Hexim1	Up	517	534	1153	1106	814.1	546	1082	1.985	0.989	6.4499e-17	1.32653e-13			ENSMUSG00000044018	Mrpl50	Down	538	539	429	396	477.17	559	395	0.707	-0.5	0.000510591	0.0435532
ENSMUSG00000000409	Lck	Unchange	379	462	506	487	456.12	436	476	1.091	0.125	0.414705	0.981805			ENSMUSG00000051008	4930412M03Rik	Up	19	20	68	72	43.69	20	67	3.317	1.73	0.000131441	0.0192282			ENSMUSG00000044783	Hjurp	Down	3761	3944	3279	3244	3562.86	3998	3127	0.782	-0.355	8.07634e-06	0.00204785
ENSMUSG00000000411	Tssk3	Unchange	12	2	15	17	11.32	8	15	2.107	1.075	0.243546	0.909732			ENSMUSG00000051243	Islr2	Up	85	112	209	202	149.59	102	197	1.928	0.947	0.000140746	0.0201649			ENSMUSG00000045598	Zfp553	Down	881	902	687	745	806.12	926	687	0.742	-0.43	0.000365544	0.0350282
ENSMUSG00000000416	Cttnbp2	Unchange	8	15	10	24	14.15	12	16	1.372	0.457	0.566172	0.996888			ENSMUSG00000054364	Rhob	Up	547	528	866	881	697.83	558	838	1.501	0.586	2.75186e-06	0.00083503			ENSMUSG00000045667	Smtnl2	Down	598	791	542	505	611.07	720	502	0.696	-0.522	0.000526637	0.0441088
ENSMUSG00000000420	Galnt1	Unchange	1498	1453	1528	1488	1488.76	1532	1446	0.944	-0.083	0.388841	0.97368			ENSMUSG00000054764	Mtnr1a	Up	6	7	59	38	26.56	6	46	6.878	2.782	1.7959e-05	0.00374508			ENSMUSG00000046062	Ppp1r15b	Down	2074	2142	1707	1695	1909.49	2188	1631	0.745	-0.424	2.63035e-06	0.000825217
ENSMUSG00000000435	Myf5	Unchange	0	0	0	0	0	0	0	NA	NA	NA	NA			ENSMUSG00000054855	Rnd1	Up	132	111	308	276	202.99	126	280	2.218	1.149	1.10498e-07	6.39163e-05			ENSMUSG00000047146	Tet1	Down	4439	4644	3788	3747	4163.01	4714	3612	0.766	-0.384	6.89345e-07	0.000277387
ENSMUSG00000000439	Mkrn2	Unchange	517	539	582	476	527.33	548	506	0.925	-0.113	0.437937	0.985362			ENSMUSG00000055172	C1ra	Up	8	8	55	49	29.07	8	50	6.001	2.585	1.4386e-05	0.00313276			ENSMUSG00000047407	Tgif1	Down	2165	2172	1754	1885	1998.2	2251	1746	0.775	-0.367	8.44608e-05	0.0140468
ENSMUSG00000000440	Pparg	Unchange	11	10	7	6	8.56	10	6	0.571	-0.808	0.399428	0.976538			ENSMUSG00000056271	Lman1l	Up	4	4	37	26	17.15	4	30	7.261	2.86	0.000374055	0.0355064			ENSMUSG00000048402	Gli2	Down	554	684	429	495	542.78	642	443	0.69	-0.535	0.000497133	0.042795
ENSMUSG00000000441	Raf1	Unchange	1501	1551	1492	1479	1504.12	1584	1424	0.899	-0.153	0.110449	0.743422			ENSMUSG00000058838	Rps27a-ps2	Up	260	363	649	482	432.17	323	542	1.675	0.745	6.60865e-05	0.0113265			ENSMUSG00000050107	Gsg2	Down	319	352	229	220	281.69	348	215	0.618	-0.694	0.000123015	0.0185122
ENSMUSG00000000486	42979	Unchange	1374	1721	1566	1612	1564.65	1606	1524	0.949	-0.075	0.508484	0.991219			ENSMUSG00000059461	Gm7331	Up	295	362	738	512	469.41	341	598	1.755	0.811	6.64259e-06	0.00180815			ENSMUSG00000050917	Fgf4	Down	4462	5152	2845	2695	3821.59	4988	2656	0.532	-0.91	1.26367e-24	1.16952e-20
ENSMUSG00000000489	Pdgfb	Unchange	245	251	372	350	301.72	258	346	1.344	0.427	0.0139736	0.339198			ENSMUSG00000059562	Ccdc154	Up	2	4	28	30	15.46	3	28	8.938	3.16	0.000326905	0.0332397			ENSMUSG00000051176	Zfp42	Down	5614	5627	3777	3908	4759.77	5834	3686	0.632	-0.663	9.49617e-18	2.92957e-14
ENSMUSG00000000530	Acvrl1	Unchange	63	56	54	65	59.45	62	57	0.924	-0.114	0.760243	0.996888			ENSMUSG00000062585	Cnr2	Up	2	1	24	31	13.98	2	26	16.949	4.083	0.000160191	0.021964			ENSMUSG00000052446	Zfp961	Down	767	758	647	562	685.35	792	579	0.732	-0.451	0.000453414	0.0405313
ENSMUSG00000000531	Grasp	Unchange	762	805	771	771	776.24	813	740	0.909	-0.138	0.248834	0.914599			ENSMUSG00000064354	mt-Co2	Up	229	333	699	542	442.74	292	594	2.039	1.028	3.20947e-08	2.06682e-05			ENSMUSG00000053332	Gas5	Down	2965	3020	2627	2400	2757.52	3106	2408	0.775	-0.367	1.62141e-05	0.0034497
ENSMUSG00000000532	Acvr1b	Unchange	1105	1175	932	973	1048.37	1183	914	0.772	-0.373	0.000667061	0.0520983			ENSMUSG00000064357	mt-Atp6	Up	133	169	302	320	227.48	156	298	1.904	0.929	7.51477e-06	0.00195913			ENSMUSG00000055148	Klf2	Down	3809	4725	3017	3403	3753.47	4427	3080	0.696	-0.523	8.81626e-07	0.000326378
ENSMUSG00000000538	Tom1l2	Unchange	510	495	489	541	507.89	522	494	0.947	-0.079	0.584989	0.996888			ENSMUSG00000066315	Gm12918	Up	336	390	828	631	537.51	377	698	1.854	0.891	2.01003e-08	1.37799e-05			ENSMUSG00000055612	Cdca7	Down	1620	1841	1243	1358	1521.69	1796	1248	0.695	-0.526	8.5177e-07	0.00032176
ENSMUSG00000000544	Gpa33	Unchange	316	392	376	368	361.95	368	356	0.971	-0.042	0.801639	0.996888			ENSMUSG00000068452	Duox2	Up	29	16	82	69	47.86	24	72	3.094	1.629	0.00028182	0.0316151			ENSMUSG00000056216	Cebpg	Down	1445	1518	1317	1189	1369.2	1538	1201	0.781	-0.357	0.000453573	0.0405313
ENSMUSG00000000552	Zfp385a	Unchange	565	522	634	615	581.5	564	599	1.061	0.085	0.524616	0.995213			ENSMUSG00000068614	Actc1	Up	10	15	103	129	62.17	12	112	8.585	3.102	3.74016e-12	3.84613e-09			ENSMUSG00000057036	Gm7536	Down	1024	1224	926	905	1021.96	1166	878	0.753	-0.41	0.000531175	0.0442877
ENSMUSG00000000555	Itga5	Unchange	3074	3071	3191	3450	3187.4	3190	3185	0.999	-0.002	0.982073	0.998923			ENSMUSG00000070331	Qrich2	Up	23	15	153	123	75.95	20	132	6.698	2.744	1.75986e-12	2.03593e-09			ENSMUSG00000060475	Wtap	Down	1460	1599	1274	1287	1407.6	1588	1228	0.774	-0.371	0.00024614	0.0292055
ENSMUSG00000000560	Gabra2	Unchange	1	3	2	3	2.24	2	2	1.159	0.213	0.908311	NA			ENSMUSG00000072884	Gm10433	Up	7	4	45	44	24.19	6	43	7.468	2.901	2.08337e-05	0.00423772			ENSMUSG00000063888	Rpl7l1	Down	2363	2480	2039	2076	2243.19	2513	1973	0.785	-0.349	7.33039e-05	0.0124482
ENSMUSG00000000561	Wdr77	Unchange	1945	2142	1973	1906	1990.02	2120	1859	0.877	-0.19	0.0405256	0.53428			ENSMUSG00000072952	Gm5878	Up	10	6	98	82	47.26	8	86	10.377	3.375	1.4001e-10	1.36399e-07			ENSMUSG00000070708	Gtsf1l	Down	403	490	312	321	383.39	464	304	0.655	-0.61	0.000227894	0.0280517
ENSMUSG00000000562	Adora3	Unchange	0	0	0	0	0	0	0	NA	NA	NA	NA			ENSMUSG00000073600	Prob1	Up	82	59	163	180	118.89	74	164	2.247	1.168	3.76879e-05	0.00719179			ENSMUSG00000074637	Sox2	Down	5390	6474	3603	3815	4856.16	6155	3558	0.578	-0.791	5.88578e-17	1.32653e-13
ENSMUSG00000000563	Atp5f1	Unchange	3731	4223	4225	4065	4050.26	4127	3974	0.963	-0.055	0.518261	0.9934			ENSMUSG00000073627	C130036L24Rik	Up	30	31	109	149	77.79	32	124	3.913	1.968	4.84463e-08	2.89271e-05			ENSMUSG00000077886	Mir295	Down	173	122	73	47	105.32	154	58	0.375	-1.416	9.16667e-06	0.0022911
ENSMUSG00000000567	Sox9	Unchange	10	16	14	25	16.12	14	18	1.39	0.475	0.512477	0.991798			ENSMUSG00000073672	Rnf223	Up	11	6	54	49	29.1	8	50	5.59	2.483	3.23e-05	0.00629339			ENSMUSG00000078032	Mir291b	Down	222	152	87	90	139.6	194	84	0.437	-1.195	1.16656e-05	0.0027333
ENSMUSG00000000568	Hnrnpd	Unchange	1552	1567	1434	1436	1497.39	1619	1376	0.85	-0.235	0.0147173	0.347029			ENSMUSG00000075502	Zbtbd6	Up	30	33	83	96	59.29	32	86	2.627	1.393	0.000295547	0.0321663			ENSMUSG00000078035	Mir293	Down	151	105	67	59	96.68	133	60	0.454	-1.139	0.000299203	0.0321663
ENSMUSG00000000579	Dynlt1c	Unchange	218	218	226	223	220.77	226	215	0.951	-0.072	0.715437	0.996888			ENSMUSG00000075524	4930407I10Rik	Up	0	0	14	13	6.47	0	13	67.766	6.082	0.000599868	0.0480674			ENSMUSG00000078041	Mir292	Down	127	79	38	34	70.78	108	34	0.322	-1.633	1.57597e-05	0.00339201
ENSMUSG00000000581	C1d	Unchange	363	346	376	369	362.59	368	357	0.97	-0.043	0.786894	0.996888			ENSMUSG00000075707	Dio3	Up	57	51	295	306	172.13	56	288	5.14	2.362	1.62282e-21	7.50959e-18			ENSMUSG00000078952	Gm2373	Down	2627	2824	2115	2001	2400.68	2829	1972	0.697	-0.52	3.17477e-09	2.26019e-06
ENSMUSG00000000594	Gm2a	Unchange	604	626	632	661	629.2	638	620	0.971	-0.042	0.745534	0.996888			ENSMUSG00000076258	Gm23935	Up	4353	4191	6236	6837	5353	4435	6271	1.414	0.5	2.49905e-09	2.0055e-06			ENSMUSG00000079036	Alkbh1	Down	731	734	506	523	626.9	760	493	0.649	-0.624	1.48164e-06	0.000517456
ENSMUSG00000000600	Krit1	Unchange	634	525	727	627	625.22	602	648	1.078	0.108	0.452003	0.986374			ENSMUSG00000078202	Nrarp	Up	118	93	377	338	226.08	110	342	3.127	1.645	1.5395e-14	2.03545e-11			ENSMUSG00000085156	Gm11974	Down	640	745	465	454	579.55	718	440	0.613	-0.706	3.71102e-07	0.000171728
ENSMUSG00000000605	Clcn4-2	Unchange	181	174	211	242	200.82	184	218	1.179	0.238	0.262041	0.92543			ENSMUSG00000079260	Tmppe	Up	579	557	901	801	702.55	590	816	1.383	0.468	0.000230354	0.0280517			ENSMUSG00000085385	9430008C03Rik	Down	1278	1367	1066	1002	1181.84	1372	991	0.722	-0.47	7.66791e-06	0.00197129
ENSMUSG00000000606	Vmn2r88	Unchange	0	0	1	0	0.24	0	0	2.502	1.323	0.791175	NA			ENSMUSG00000081094	Rpl19-ps11	Up	245	331	563	450	391.87	299	485	1.624	0.699	0.000114679	0.017543			ENSMUSG00000088219	Gm22077	Down	75	91	32	40	60.34	86	34	0.401	-1.318	0.000566452	0.0461896
ENSMUSG00000000617	Grm6	Unchange	1	3	1	5	2.48	2	3	1.397	0.482	0.79039	NA			ENSMUSG00000081670	Gm15697	Up	3	4	34	28	16.66	4	30	8.176	3.031	0.000261483	0.0304794			ENSMUSG00000089824	Rbm12	Down	264	298	182	190	235	292	178	0.612	-0.709	0.000322272	0.0332002
ENSMUSG00000000627	Sema4f	Unchange	113	144	133	136	131.14	134	129	0.967	-0.048	0.853552	0.996888			ENSMUSG00000081965	Gm11620	Up	83	86	178	174	128.22	88	169	1.924	0.944	0.000263932	0.0305336			ENSMUSG00000097195	Snhg5	Down	1386	1699	1294	1262	1412.78	1600	1225	0.766	-0.385	0.000622998	0.0492808
ENSMUSG00000000628	Hk2	Unchange	3170	3107	2912	3002	3046.99	3258	2836	0.87	-0.2	0.0159875	0.358042			ENSMUSG00000082195	Gm13034	Up	86	77	184	201	134.65	84	184	2.182	1.126	1.2854e-05	0.00292716			ENSMUSG00000097347	Gm17275	Down	165	191	103	92	139.06	184	94	0.506	-0.983	9.69521e-05	0.0154705
ENSMUSG00000000631	Myo18a	Unchange	2225	2261	2454	2455	2340.89	2328	2354	1.011	0.016	0.856439	0.996888			ENSMUSG00000082925	Gm13135	Up	144	131	259	246	192.4	142	242	1.695	0.762	0.000392686	0.036452
ENSMUSG00000000632	Sez6	Unchange	24	21	31	43	29.46	24	36	1.521	0.605	0.25453	0.918749			ENSMUSG00000083496	Gm11263	Up	68	68	194	117	109.63	70	149	2.107	1.075	0.000525748	0.0441088
ENSMUSG00000000673	Haao	Unchange	15	31	18	26	22.49	24	21	0.886	-0.174	0.780926	0.996888			ENSMUSG00000083621	Gm14586	Up	67	98	241	172	141.58	86	198	2.31	1.208	1.3787e-05	0.00307466
ENSMUSG00000000682	Cd52	Unchange	0	0	6	6	2.88	0	6	30.129	4.913	0.0204163	NA			ENSMUSG00000083773	Gm13394	Up	177	225	490	313	296.24	208	384	1.842	0.881	5.59918e-05	0.00977744
ENSMUSG00000000686	Abhd15	Unchange	5	10	15	18	11.8	8	16	2.036	1.026	0.223897	0.896447			ENSMUSG00000085795	Zfp703	Up	235	216	446	429	326.77	234	420	1.791	0.841	8.22094e-07	0.00031702
ENSMUSG00000000690	Hoxb6	Unchange	5	4	5	10	5.95	4	8	1.544	0.626	0.589506	0.996888			ENSMUSG00000089774	Slc5a3	Up	296	241	884	801	543.12	279	808	2.896	1.534	3.11342e-24	1.92098e-20
ENSMUSG00000000693	Loxl3	Unchange	39	47	67	65	53.94	45	63	1.418	0.504	0.195469	0.871975			ENSMUSG00000090086	AI480526	Up	316	323	586	571	443.13	332	554	1.672	0.742	5.65356e-07	0.000249161
ENSMUSG00000000701	Tcl1b5	Unchange	0	0	0	0	0	0	0	NA	NA	NA	NA			ENSMUSG00000091154	1700024N20Rik	Up	7	8	42	35	22.33	8	37	4.738	2.244	0.000631483	0.0497394
ENSMUSG00000000706	Btn1a1	Unchange	17	13	5	10	11.4	16	8	0.463	-1.112	0.196123	0.873192			ENSMUSG00000091956	C2cd4b	Up	7	6	34	38	20.65	6	34	5.118	2.355	0.000635625	0.0498535
ENSMUSG00000000708	Kat2b	Unchange	746	797	826	772	783.27	801	766	0.956	-0.064	0.591452	0.996888			ENSMUSG00000092086	Gm6793	Up	198	253	487	326	311.39	234	388	1.663	0.733	0.000455458	0.0405313
ENSMUSG00000000711	Rab5b	Unchange	1512	1514	1485	1567	1517.13	1570	1464	0.932	-0.102	0.300353	0.937842			ENSMUSG00000092246	Gm20493	Up	0	0	14	18	7.68	0	15	80.448	6.33	0.000245662	0.0292055
ENSMUSG00000000724	Cryba1	Unchange	1	2	2	2	1.74	2	2	1.233	0.302	0.883595	NA			ENSMUSG00000095377	Olfr91	Up	0	3	26	25	13	2	24	15.722	3.975	0.000348305	0.0340127
ENSMUSG00000000730	Dnmt3l	Unchange	3788	3509	4117	4083	3859.63	3788	3931	1.038	0.053	0.515984	0.99302			ENSMUSG00000096001	2610528A11Rik	Up	2	0	22	28	12.52	1	24	23.096	4.53	0.000328625	0.0332397
ENSMUSG00000000731	Aire	Unchange	224	177	219	212	207.43	208	207	0.992	-0.011	0.957518	0.998658			ENSMUSG00000096942	Rps19-ps6	Up	134	159	348	228	213.74	152	276	1.813	0.858	0.000261626	0.0304794
ENSMUSG00000000732	Icosl	Unchange	215	169	206	188	194.11	199	188	0.947	-0.079	0.721546	0.996888			ENSMUSG00000097259	Gm26766	Up	1	1	20	27	11.81	1	22	21.739	4.442	0.000448937	0.0405313
ENSMUSG00000000738	Spg7	Unchange	1190	1220	1378	1487	1312.48	1251	1374	1.099	0.136	0.192591	0.870363			ENSMUSG00000097885	5031434O11Rik	Up	43	36	99	115	71.86	41	103	2.503	1.324	0.000171711	0.0227026
ENSMUSG00000000739	Sult5a1	Unchange	78	104	108	103	97.76	94	101	1.071	0.099	0.738999	0.996888			ENSMUSG00000097971	Gm26917	Up	3773	3966	10914	13521	7872.9	4016	11730	2.92	1.546	3.31713e-53	6.14002e-49
ENSMUSG00000000740	Rpl13	Unchange	41156	45625	50360	49842	46533	45030	48036	1.067	0.093	0.191625	0.87003			ENSMUSG00000098178	Gm26924	Up	12939	14180	19274	19422	16312.4	14072	18552	1.318	0.399	3.88899e-08	2.39951e-05
ENSMUSG00000000743	Chmp1a	Unchange	2234	2312	2455	2606	2393.26	2360	2427	1.029	0.041	0.646716	0.996888			ENSMUSG00000098557	KCTD12	Up	62	53	184	165	113.46	60	167	2.801	1.486	1.69477e-07	9.22654e-05
ENSMUSG00000000751	Rpa1	Unchange	3106	3374	3298	3240	3248.36	3362	3134	0.932	-0.102	0.22114	0.895696
ENSMUSG00000000753	Serpinf1	Unchange	405	337	385	394	379.42	386	374	0.969	-0.045	0.787153	0.996888
ENSMUSG00000000759	Tubgcp3	Unchange	715	783	828	770	771.55	777	766	0.985	-0.022	0.859477	0.996888
ENSMUSG00000000766	Oprm1	Unchange	0	0	0	0	0	0	0	NA	NA	NA	NA
ENSMUSG00000000776	Polr3d	Unchange	793	852	727	762	783.85	854	714	0.836	-0.258	0.0332296	0.500064
ENSMUSG00000000782	Tcf7	Unchange	1522	1612	1553	1608	1571.08	1626	1516	0.932	-0.102	0.295212	0.937842
ENSMUSG00000000787	Ddx3x	Unchange	11100	10824	12045	11286	11280.6	11380	11182	0.983	-0.025	0.718872	0.996888
ENSMUSG00000000791	Il12rb1	Unchange	65	86	80	94	80.91	78	84	1.066	0.092	0.779253	0.996888
ENSMUSG00000000792	Slc5a5	Unchange	299	246	382	337	313.74	283	344	1.217	0.284	0.116313	0.759417
ENSMUSG00000000794	Kcnn3	Unchange	34	43	30	40	36.78	40	34	0.841	-0.25	0.598957	0.996888
ENSMUSG00000000804	Usp32	Unchange	1113	1096	1062	1014	1070.8	1147	995	0.868	-0.205	0.0551122	0.591111
ENSMUSG00000000805	Car4	Unchange	394	372	419	428	401.88	398	406	1.021	0.03	0.843883	0.996888
ENSMUSG00000000811	Txnrd3	Unchange	139	156	129	132	139.11	153	125	0.817	-0.291	0.239121	0.906792
ENSMUSG00000000817	Fasl	Unchange	0	0	3	0	0.71	0	2	7.453	2.898	0.438644	NA
ENSMUSG00000000823	Znf512b	Unchange	575	599	551	569	573.17	609	537	0.881	-0.182	0.173469	0.846917
ENSMUSG00000000826	Dnajc5	Unchange	2074	1961	2146	2069	2057.48	2095	2020	0.965	-0.052	0.565391	0.996888
ENSMUSG00000000827	Tpd52l2	Unchange	1305	1338	1458	1404	1371.76	1372	1372	1	0	0.999086	0.999842
ENSMUSG00000000838	Fmr1	Unchange	1384	1263	1780	1642	1507.01	1374	1640	1.193	0.255	0.0122035	0.312431
ENSMUSG00000000861	Bcl11a	Unchange	7	3	14	9	8.1	5	11	2.117	1.082	0.289978	0.937842
ENSMUSG00000000869	Il4	Unchange	14	30	22	27	23.16	23	24	1.031	0.044	0.94265	0.997369
ENSMUSG00000000876	Pxmp4	Unchange	176	196	178	209	189.37	193	186	0.962	-0.056	0.798194	0.996888
ENSMUSG00000000881	Dlg3	Unchange	593	638	679	599	625.53	639	612	0.959	-0.061	0.644671	0.996888
ENSMUSG00000000884	Gnb1l	Unchange	259	238	246	227	242.34	258	226	0.879	-0.187	0.331948	0.950659
ENSMUSG00000000889	Dbh	Unchange	0	0	1	0	0.24	0	0	2.502	1.323	0.791175	NA
ENSMUSG00000000901	Mmp11	Unchange	1462	1624	1356	1428	1468.2	1602	1335	0.834	-0.262	0.010727	0.291838
ENSMUSG00000000902	Smarcb1	Unchange	1203	1313	1291	1433	1306.17	1306	1306	1.001	0.001	0.991745	0.998923
ENSMUSG00000000903	Vpreb3	Unchange	40	48	64	71	55.21	46	65	1.418	0.504	0.192108	0.87003
ENSMUSG00000000915	Hip1r	Unchange	764	872	894	927	861.03	848	873	1.029	0.041	0.73551	0.996888
ENSMUSG00000000916	Nsun5	Unchange	276	345	315	342	318.63	322	315	0.978	-0.032	0.859213	0.996888
ENSMUSG00000000934	Top1mt	Unchange	227	235	241	231	233	240	226	0.944	-0.084	0.664999	0.996888
ENSMUSG00000000938	Hoxa10	Unchange	17	14	21	17	17.15	16	18	1.131	0.177	0.793945	0.996888
ENSMUSG00000000942	Hoxa4	Unchange	13	16	17	11	14.22	16	14	0.891	-0.167	0.823202	0.996888
ENSMUSG00000000948	Snrpn	Unchange	1022	1177	1076	1214	1119.79	1141	1099	0.963	-0.055	0.644683	0.996888
ENSMUSG00000000957	Mmp14	Unchange	1219	947	1468	1506	1275.51	1125	1426	1.268	0.342	0.0062045	0.212283
ENSMUSG00000000958	Slc7a7	Unchange	579	591	639	659	614.82	607	622	1.025	0.036	0.784828	0.996888
ENSMUSG00000000959	Oxa1l	Unchange	997	1006	1060	1022	1018.77	1040	998	0.96	-0.059	0.58479	0.996888
ENSMUSG00000000976	Heatr6	Unchange	489	515	476	470	487.27	521	454	0.87	-0.2	0.157994	0.835604
ENSMUSG00000000982	Ccl3	Unchange	1	0	4	1	1.45	0	2	4.583	2.196	0.394123	NA
ENSMUSG00000000983	Wfdc18	Unchange	0	0	0	0	0	0	0	NA	NA	NA	NA
ENSMUSG00000001014	Icam4	Unchange	0	0	0	0	0	0	0	NA	NA	NA	NA
ENSMUSG00000001016	Ilf2	Unchange	1747	1903	1942	1971	1885.09	1894	1876	0.991	-0.014	0.88313	0.996888
ENSMUSG00000001017	Chtop	Unchange	3105	3571	3054	3122	3212.53	3464	2962	0.855	-0.226	0.0123559	0.313727
ENSMUSG00000001018	Snapin	Unchange	710	696	773	696	716.82	730	704	0.965	-0.052	0.675295	0.996888
ENSMUSG00000001020	S100a4	Unchange	14	8	8	18	11.98	12	12	1.094	0.13	0.877946	0.996888
ENSMUSG00000001021	S100a3	Unchange	13	6	13	14	11.42	10	13	1.311	0.391	0.645079	0.996888
ENSMUSG00000001023	S100a5	Unchange	0	0	0	0	0	0	0	NA	NA	NA	NA
ENSMUSG00000001025	S100a6	Unchange	2317	1868	2324	2338	2204.29	2174	2235	1.028	0.04	0.710198	0.996888
ENSMUSG00000001027	Scn4a	Unchange	9	8	30	16	15.4	8	22	2.492	1.317	0.0811517	0.67198
ENSMUSG00000001029	Icam2	Unchange	0	0	2	6	1.93	0	4	20.19	4.336	0.0723658	NA
ENSMUSG00000001034	Mapk7	Unchange	1409	1518	1253	1446	1406.98	1519	1295	0.853	-0.23	0.0371778	0.517056
ENSMUSG00000001036	Epn2	Unchange	2090	2062	1999	1935	2020.4	2155	1886	0.875	-0.193	0.0301805	0.47952
ENSMUSG00000001039	B9d1	Unchange	416	422	495	469	448.48	435	462	1.062	0.087	0.551531	0.996888
ENSMUSG00000001052	Sec24b	Unchange	938	888	908	966	923.33	948	898	0.948	-0.077	0.50664	0.991219
ENSMUSG00000001053	N4bp3	Unchange	699	781	619	707	702.08	768	636	0.828	-0.272	0.0416669	0.539061
ENSMUSG00000001054	Rmnd5b	Unchange	959	1039	884	922	951.43	1037	866	0.835	-0.26	0.0224509	0.415348
ENSMUSG00000001056	Nhp2	Unchange	5204	6259	6149	6683	6050.85	5947	6155	1.035	0.05	0.601021	0.996888
ENSMUSG00000001062	Vps9d1	Unchange	268	268	305	307	285.81	278	294	1.055	0.077	0.664461	0.996888
ENSMUSG00000001065	Zfp276	Unchange	258	228	301	278	264.9	252	278	1.1	0.137	0.463095	0.986374
ENSMUSG00000001076	C1ql4	Unchange	49	36	48	43	43.88	44	44	0.988	-0.018	0.967364	0.998658
ENSMUSG00000001082	Mfsd10	Unchange	1066	1124	1245	1265	1169.99	1136	1204	1.059	0.083	0.430186	0.985362
ENSMUSG00000001089	Luzp1	Unchange	1976	1941	1835	1825	1893.89	2033	1755	0.863	-0.213	0.0189315	0.378425
ENSMUSG00000001095	Slc13a2	Unchange	6	5	10	8	7.17	6	8	1.509	0.594	0.569639	0.996888
ENSMUSG00000001098	Kctd10	Unchange	880	841	933	1020	915.09	893	937	1.049	0.068	0.560874	0.996888
ENSMUSG00000001100	Poldip2	Unchange	1244	1268	1238	1232	1243.94	1304	1184	0.908	-0.139	0.170961	0.845533
ENSMUSG00000001103	Sebox	Unchange	1	2	1	0	1.01	2	0	0.308	-1.701	0.556721	NA
ENSMUSG00000001105	Ift20	Unchange	487	435	573	550	508.48	478	538	1.125	0.169	0.236954	0.906096
ENSMUSG00000001119	Col6a1	Unchange	98	98	141	187	129.62	102	158	1.548	0.63	0.0190169	0.379585
ENSMUSG00000001120	Pcbp3	Unchange	260	339	313	307	303.94	310	298	0.957	-0.064	0.729011	0.996888
ENSMUSG00000001123	Lgals9	Unchange	110	122	143	143	128.75	120	137	1.139	0.188	0.462381	0.986374
ENSMUSG00000001127	Araf	Unchange	1735	1833	2155	2025	1927.44	1852	2004	1.082	0.114	0.213716	0.887889
ENSMUSG00000001128	Cfp	Unchange	72	62	80	78	72.66	70	76	1.089	0.123	0.715244	0.996888
ENSMUSG00000001131	Timp1	Unchange	796	782	886	970	854.68	819	890	1.087	0.12	0.314642	0.942746
ENSMUSG00000001134	Uxt	Unchange	219	272	223	250	240.81	255	227	0.891	-0.167	0.408205	0.979946
ENSMUSG00000001138	Cnnm3	Unchange	389	440	411	470	426.42	430	422	0.983	-0.025	0.872297	0.996888
ENSMUSG00000001143	Lman2l	Unchange	600	577	642	598	602.6	611	594	0.973	-0.04	0.761384	0.996888
ENSMUSG00000001150	Mcm3ap	Unchange	1482	1475	1538	1522	1500.87	1535	1467	0.956	-0.065	0.496603	0.989358
ENSMUSG00000001151	Pcnt	Unchange	1428	1630	1556	1516	1529.6	1586	1472	0.928	-0.108	0.29032	0.937842
ENSMUSG00000001155	Ftcd	Unchange	1	1	6	4	2.91	1	5	4.609	2.205	0.214621	NA
ENSMUSG00000001156	Mxd1	Unchange	134	143	133	153	140.49	144	137	0.954	-0.067	0.786038	0.996888
ENSMUSG00000001157	Gmcl1	Unchange	450	452	413	409	431.11	468	394	0.842	-0.249	0.0945099	0.709608
ENSMUSG00000001158	Snrnp27	Unchange	770	767	840	810	794.32	798	791	0.991	-0.012	0.91558	0.996888
ENSMUSG00000001166	Oas1c	Unchange	60	82	71	75	71.83	74	70	0.951	-0.073	0.831837	0.996888
ENSMUSG00000001168	Oas1h	Unchange	5	0	3	2	2.5	2	2	0.918	-0.123	0.948034	NA
ENSMUSG00000001173	Ocrl	Unchange	672	643	756	740	699.87	682	717	1.051	0.071	0.565654	0.996888
ENSMUSG00000001175	Calm1	Unchange	3689	3515	4247	4159	3884.57	3740	4030	1.078	0.108	0.175593	0.84883
ENSMUSG00000001211	Agpat3	Unchange	1026	968	1191	1128	1073.27	1035	1111	1.074	0.103	0.342963	0.95533
ENSMUSG00000001225	Slc26a3	Unchange	0	0	0	4	0.97	0	2	10.149	3.343	0.314343	NA
ENSMUSG00000001227	Sema6b	Unchange	122	154	155	189	154.14	143	165	1.153	0.205	0.407987	0.979946
ENSMUSG00000001228	Uhrf1	Unchange	4064	4591	4068	4148	4215.07	4491	3939	0.877	-0.189	0.0260719	0.443966
ENSMUSG00000001229	Dpp9	Unchange	744	762	890	922	825.26	782	869	1.112	0.153	0.193076	0.870403
ENSMUSG00000001240	Ramp2	Unchange	28	19	27	34	26.85	24	30	1.199	0.262	0.637004	0.996888
ENSMUSG00000001247	Lsr	Unchange	537	529	668	723	610.25	553	667	1.206	0.27	0.0426966	0.543919
ENSMUSG00000001248	Gramd1a	Unchange	844	896	851	891	869.18	903	835	0.925	-0.112	0.334408	0.951572
ENSMUSG00000001249	Hpn	Unchange	366	418	425	408	403.02	407	400	0.981	-0.027	0.863138	0.996888
ENSMUSG00000001260	Gabrg1	Unchange	1	2	1	1	1.26	2	1	0.617	-0.698	0.773081	NA
ENSMUSG00000001270	Ckb	Unchange	2807	3406	3206	3253	3159.96	3223	3097	0.961	-0.058	0.554811	0.996888
ENSMUSG00000001280	Sp1	Down	3092	3185	2761	2500	2889.24	3258	2521	0.774	-0.37	1.41567e-05	0.00311952
ENSMUSG00000001281	Itgb7	Unchange	247	314	336	338	307.07	291	323	1.11	0.151	0.406961	0.979946
ENSMUSG00000001285	Myg1	Unchange	475	443	549	508	491.54	476	506	1.063	0.088	0.539005	0.996888
ENSMUSG00000001288	Rarg	Unchange	2712	2552	2448	2587	2573.67	2733	2414	0.884	-0.178	0.0470333	0.559213
ENSMUSG00000001289	Pfdn5	Unchange	780	840	887	806	825.93	840	811	0.965	-0.051	0.666004	0.996888
ENSMUSG00000001300	Efnb2	Unchange	378	332	472	500	417.4	369	466	1.265	0.339	0.0311265	0.485484
ENSMUSG00000001305	Rrp15	Unchange	924	1006	969	969	965.31	1002	929	0.928	-0.108	0.334013	0.951572
ENSMUSG00000001313	Rnd2	Unchange	323	326	316	324	321.86	337	306	0.911	-0.135	0.424571	0.984748
ENSMUSG00000001323	Srr	Unchange	106	91	100	113	102.24	102	102	0.999	-0.002	0.995718	0.998987
ENSMUSG00000001333	Sync	Unchange	53	44	42	38	44.35	50	38	0.761	-0.394	0.35729	0.962508
ENSMUSG00000001334	Fndc5	Unchange	84	68	89	91	82.62	79	86	1.093	0.129	0.685984	0.996888
ENSMUSG00000001348	Acp5	Unchange	127	186	209	181	174.55	162	187	1.151	0.203	0.403041	0.978271
ENSMUSG00000001349	Cnn1	Unchange	287	239	339	322	294.98	274	316	1.16	0.214	0.239436	0.906967
ENSMUSG00000001366	Fbxo9	Unchange	185	204	203	184	193.64	202	186	0.919	-0.122	0.564774	0.996888
ENSMUSG00000001376	Ccdc132	Unchange	448	480	476	458	464.63	482	448	0.93	-0.105	0.467833	0.986374
ENSMUSG00000001379	Apbb3	Unchange	227	238	316	302	268.76	242	296	1.227	0.296	0.104807	0.732015
ENSMUSG00000001380	Hars	Unchange	1166	1197	1346	1413	1274.75	1226	1323	1.079	0.109	0.28762	0.936458
ENSMUSG00000001383	Zmat2	Unchange	1130	1210	1222	1248	1199.32	1214	1184	0.975	-0.036	0.729536	0.996888
ENSMUSG00000001403	Ube2c	Unchange	1770	1869	1884	1969	1868.09	1888	1848	0.978	-0.032	0.735613	0.996888
ENSMUSG00000001415	Smg5	Unchange	3219	3579	3016	3136	3238.73	3528	2950	0.836	-0.258	0.00316258	0.138527
ENSMUSG00000001416	Cct3	Unchange	6430	6780	7063	7245	6858.04	6856	6860	1.001	0.001	0.988578	0.998923
ENSMUSG00000001417	Rhbg	Unchange	44	43	50	52	47.04	45	48	1.083	0.115	0.779874	0.996888
ENSMUSG00000001418	0610031J06Rik	Unchange	1208	1203	1204	1289	1223.55	1252	1196	0.955	-0.066	0.532283	0.996888
ENSMUSG00000001419	Mef2d	Unchange	1987	1931	1972	1941	1954.77	2034	1876	0.922	-0.117	0.195527	0.871975
ENSMUSG00000001420	Tmem79	Unchange	55	33	69	91	61.28	46	76	1.68	0.748	0.0581458	0.600592
ENSMUSG00000001424	Snd1	Unchange	2686	2609	2755	2793	2704.28	2748	2660	0.968	-0.047	0.576618	0.996888
ENSMUSG00000001435	Col18a1	Unchange	4135	3619	4805	5095	4386.99	4026	4748	1.179	0.238	0.00903398	0.262469
ENSMUSG00000001436	Slc19a1	Unchange	326	408	397	339	366.63	380	352	0.926	-0.111	0.5211	0.994432
ENSMUSG00000001440	Kpnb1	Unchange	11805	12512	13028	12555	12440.9	12620	12262	0.972	-0.041	0.552491	0.996888
ENSMUSG00000001441	Npepps	Unchange	2335	2337	2387	2145	2298.15	2425	2172	0.895	-0.159	0.0755351	0.65821
ENSMUSG00000001444	Tbx21	Unchange	16	29	31	29	26.04	24	28	1.233	0.302	0.596064	0.996888
ENSMUSG00000001445	Mrpl10	Unchange	833	900	951	937	902.18	899	905	1.006	0.009	0.935786	0.996888
ENSMUSG00000001467	Cyp51	Unchange	704	820	849	711	768.9	791	747	0.945	-0.082	0.537971	0.996888
ENSMUSG00000001472	Tcf25	Unchange	4337	4216	4881	4920	4569.35	4440	4699	1.058	0.082	0.287568	0.936458
ENSMUSG00000001473	Tubb6	Unchange	2910	2421	3332	3327	2980.4	2768	3192	1.153	0.206	0.039087	0.524656
ENSMUSG00000001482	Def8	Unchange	1300	1396	1374	1424	1370.38	1399	1342	0.959	-0.06	0.551283	0.996888
ENSMUSG00000001493	Meox1	Unchange	2	6	8	11	6.63	4	10	2.201	1.138	0.314828	0.942746
ENSMUSG00000001494	Sost	Unchange	1	0	2	2	1.22	0	2	3.687	1.883	0.484678	NA
ENSMUSG00000001496	Nkx2-1	Unchange	1	2	2	0	1.25	2	1	0.612	-0.709	0.781443	NA
ENSMUSG00000001497	Pax9	Unchange	8	12	7	9	9.03	10	8	0.74	-0.434	0.642613	0.996888
ENSMUSG00000001504	Irx2	Unchange	151	114	200	183	160.59	138	184	1.334	0.415	0.0862423	0.689566
ENSMUSG00000001506	Col1a1	Unchange	941	938	1166	1380	1098.55	975	1222	1.253	0.325	0.00650927	0.219066
ENSMUSG00000001507	Itga3	Unchange	5769	4203	6682	6954	5859.6	5180	6539	1.262	0.336	0.157791	0.835604
ENSMUSG00000001508	Sgca	Unchange	7	5	13	21	11.29	6	16	2.622	1.39	0.112091	0.748267
ENSMUSG00000001510	Dlx3	Unchange	37	37	58	76	51.38	38	64	1.675	0.744	0.0673257	0.634987
ENSMUSG00000001517	Foxm1	Unchange	1165	1167	1198	1251	1192.4	1210	1174	0.97	-0.044	0.676475	0.996888
ENSMUSG00000001518	Itfg2	Unchange	535	563	510	528	533.78	570	498	0.873	-0.195	0.156531	0.833386
ENSMUSG00000001520	Nrip2	Unchange	23	32	60	45	39.39	28	50	1.762	0.817	0.0797312	0.669276
ENSMUSG00000001521	Tulp3	Unchange	1039	1028	1033	1022	1029.01	1072	986	0.918	-0.123	0.25346	0.917937
ENSMUSG00000001524	Gtf2h4	Unchange	638	632	688	720	667.2	659	676	1.024	0.035	0.785317	0.996888
ENSMUSG00000001525	Tubb5	Unchange	19304	20743	19707	19903	19886.4	20782	18991	0.914	-0.13	0.0633227	0.622388
ENSMUSG00000001542	Ell2	Unchange	544	582	536	560	554.95	584	526	0.899	-0.153	0.262468	0.92543
ENSMUSG00000001552	Jup	Unchange	2129	1810	2302	2425	2156.16	2046	2267	1.108	0.148	0.150898	0.824147
ENSMUSG00000001555	Fkbp10	Unchange	1336	1122	1525	1513	1366.41	1276	1456	1.141	0.19	0.088889	0.694159
ENSMUSG00000001558	Klhl10	Unchange	33	29	36	31	32.14	32	32	0.997	-0.004	0.993605	0.998923
ENSMUSG00000001566	Mnx1	Unchange	14	20	12	5	12.87	18	8	0.461	-1.118	0.173148	0.846917
ENSMUSG00000001569	Nom1	Unchange	647	614	657	655	641.79	654	629	0.961	-0.058	0.654026	0.996888
ENSMUSG00000001576	Ergic1	Unchange	1800	1850	1835	1994	1865.47	1894	1837	0.969	-0.045	0.641239	0.996888
ENSMUSG00000001583	Tnk1	Unchange	182	177	148	198	176.26	186	166	0.891	-0.166	0.480125	0.986584
ENSMUSG00000001588	Acap1	Unchange	282	325	357	355	328.14	315	341	1.084	0.116	0.495761	0.98922
ENSMUSG00000001604	Tcea3	Unchange	324	394	359	376	362.47	372	352	0.946	-0.08	0.635364	0.996888
ENSMUSG00000001622	Csn3	Unchange	72	56	82	67	68.92	66	72	1.074	0.103	0.770605	0.996888
ENSMUSG00000001627	Ifrd1	Unchange	1088	1014	1095	991	1045.35	1092	1000	0.916	-0.127	0.25751	0.921735
ENSMUSG00000001630	Stk38l	Unchange	341	382	351	278	338.14	375	302	0.803	-0.317	0.0720877	0.645858
ENSMUSG00000001632	Brpf1	Unchange	877	897	759	809	836.36	920	752	0.817	-0.292	0.0133888	0.331319
ENSMUSG00000001642	Akr1b3	Unchange	1561	1736	1798	1931	1749.64	1710	1788	1.045	0.064	0.523087	0.995213
ENSMUSG00000001655	Hoxc13	Unchange	143	172	136	138	147.39	164	132	0.804	-0.315	0.19541	0.871975
ENSMUSG00000001656	Hoxc11	Unchange	10	2	9	20	10.11	6	14	2.235	1.16	0.238472	0.906659
ENSMUSG00000001657	Hoxc8	Unchange	0	1	8	2	2.64	0	5	9.189	3.2	0.139785	NA
ENSMUSG00000001661	Hoxc6	Unchange	8	5	12	9	8.4	6	10	1.489	0.574	0.555272	0.996888
ENSMUSG00000001663	Gstt1	Unchange	51	54	43	60	51.98	54	50	0.908	-0.14	0.728142	0.996888
ENSMUSG00000001665	Gstt3	Unchange	67	68	66	73	68.37	70	67	0.951	-0.072	0.835088	0.996888
ENSMUSG00000001666	Ddt	Unchange	90	91	110	105	98.5	94	103	1.097	0.134	0.643274	0.996888
ENSMUSG00000001670	Tat	Unchange	3	2	7	2	3.44	2	4	1.653	0.725	0.636633	0.996888
ENSMUSG00000001672	Marveld3	Unchange	207	218	224	202	212.33	220	204	0.926	-0.112	0.582383	0.996888
ENSMUSG00000001674	Ddx18	Unchange	1719	1793	1885	1716	1774.04	1822	1726	0.947	-0.079	0.40275	0.978205
ENSMUSG00000001687	Ubl3	Unchange	719	711	679	658	691.56	742	640	0.863	-0.212	0.0869159	0.692366
ENSMUSG00000001700	Gramd3	Unchange	244	187	258	201	221.8	224	220	0.982	-0.026	0.904599	0.996888
ENSMUSG00000001707	Eef1e1	Unchange	1130	1282	1112	1149	1167.83	1252	1084	0.866	-0.207	0.0593346	0.606747
ENSMUSG00000001729	Akt1	Unchange	1479	1347	1699	1709	1550.55	1468	1634	1.114	0.155	0.120943	0.767923
ENSMUSG00000001739	Cldn15	Unchange	4	4	4	2	3.51	4	3	0.691	-0.534	0.718432	0.996888
ENSMUSG00000001741	Il16	Unchange	3	4	17	15	9.48	4	16	4.222	2.078	0.0350052	0.507101
ENSMUSG00000001750	Tcirg1	Unchange	746	683	899	892	800.24	742	858	1.157	0.211	0.0803258	0.669743
ENSMUSG00000001751	Naglu	Unchange	529	499	649	670	583.07	534	632	1.185	0.245	0.0677916	0.634987
ENSMUSG00000001755	Coasy	Unchange	652	671	759	727	699.43	687	712	1.037	0.053	0.667975	0.996888
ENSMUSG00000001761	Smo	Unchange	1103	1191	1338	1324	1233.28	1190	1276	1.072	0.1	0.332148	0.950659
ENSMUSG00000001763	Tspan33	Unchange	154	165	151	155	156.13	166	146	0.886	-0.174	0.454667	0.986374
ENSMUSG00000001767	Crnkl1	Unchange	612	687	725	618	658.64	674	644	0.954	-0.067	0.617575	0.996888
ENSMUSG00000001768	Rin2	Unchange	191	154	172	190	176.41	179	174	0.969	-0.045	0.84422	0.996888
ENSMUSG00000001773	Folh1	Unchange	2	5	5	2	3.48	4	4	0.922	-0.117	0.937882	0.996888
ENSMUSG00000001774	Chordc1	Unchange	764	731	977	871	830.71	776	886	1.141	0.19	0.111875	0.748121
ENSMUSG00000001783	Rtcb	Unchange	2205	2391	2633	2643	2457.22	2384	2530	1.061	0.085	0.3331	0.951017
ENSMUSG00000001785	Pwp1	Unchange	1268	1360	1295	1339	1313.41	1364	1263	0.926	-0.111	0.279821	0.930926
ENSMUSG00000001786	Fbxo7	Unchange	396	433	427	390	410.83	430	392	0.91	-0.136	0.37795	0.968551
ENSMUSG00000001794	Capns1	Unchange	5887	5671	6339	6622	6107.51	6000	6216	1.036	0.051	0.509234	0.991219
ENSMUSG00000001802	Lrp3	Unchange	235	233	253	286	250.76	243	258	1.064	0.09	0.638452	0.996888
ENSMUSG00000001804	Dsg4	Unchange	0	0	2	0	0.47	0	1	4.969	2.313	0.600377	NA
ENSMUSG00000001815	Evx2	Unchange	1	1	3	2	1.71	1	2	2.305	1.205	0.571789	NA
ENSMUSG00000001819	Hoxd13	Unchange	56	45	59	69	56.94	52	62	1.171	0.228	0.552163	0.996888
ENSMUSG00000001823	Hoxd12	Unchange	2	5	5	5	4.21	4	5	1.322	0.402	0.768016	0.996888
ENSMUSG00000001827	Folr1	Unchange	403	348	482	460	420.72	390	452	1.158	0.212	0.175388	0.84883
ENSMUSG00000001829	Clpb	Unchange	1362	1571	1616	1487	1504.33	1522	1487	0.977	-0.033	0.749873	0.996888
ENSMUSG00000001833	42985	Unchange	2224	1864	2451	2204	2176.57	2122	2230	1.051	0.071	0.498678	0.989975
ENSMUSG00000001844	Zdhhc4	Unchange	300	329	263	306	299.71	326	273	0.836	-0.258	0.153866	0.829281
ENSMUSG00000001847	Rac1	Unchange	2390	2235	2601	2611	2449.89	2400	2498	1.041	0.058	0.513978	0.992567
ENSMUSG00000001855	Nup214	Unchange	1134	1218	1253	1209	1200.31	1220	1180	0.967	-0.049	0.639934	0.996888
ENSMUSG00000001864	Aif1l	Unchange	1064	852	1070	1095	1016.58	996	1038	1.043	0.061	0.629751	0.996888
ENSMUSG00000001865	Cpa3	Unchange	0	0	0	0	0	0	0	NA	NA	NA	NA
ENSMUSG00000001870	Ltbp1	Unchange	639	568	786	831	701.08	626	776	1.237	0.307	0.0181403	0.374432
ENSMUSG00000001891	Ugp2	Unchange	328	339	385	358	351.11	346	356	1.029	0.041	0.802065	0.996888
ENSMUSG00000001901	Kcnh6	Unchange	34	64	59	60	53.92	50	57	1.123	0.167	0.687008	0.996888
ENSMUSG00000001909	Trmt1	Unchange	2743	2707	2978	3098	2871.25	2829	2914	1.03	0.043	0.614192	0.996888
ENSMUSG00000001910	Nacc1	Unchange	4665	5427	5078	5366	5122.34	5236	5008	0.957	-0.064	0.472412	0.986374
ENSMUSG00000001911	Nfix	Unchange	61	60	85	89	73.12	63	84	1.328	0.41	0.219857	0.895628
ENSMUSG00000001918	Slc1a5	Unchange	4946	5491	5457	5566	5350.46	5416	5285	0.976	-0.035	0.662794	0.996888
ENSMUSG00000001924	Uba1	Unchange	9595	10304	10628	10984	10344.8	10326	10364	1.004	0.005	0.944412	0.997369
ENSMUSG00000001930	Vwf	Unchange	87	136	154	121	123.63	116	132	1.139	0.188	0.514836	0.99302
ENSMUSG00000001942	Siae	Unchange	281	291	329	278	293.79	296	291	0.979	-0.03	0.867506	0.996888
ENSMUSG00000001943	Vsig2	Unchange	33	45	42	32	37.94	40	36	0.876	-0.191	0.682677	0.996888
ENSMUSG00000001946	Esam	Unchange	11	8	15	14	11.88	10	14	1.409	0.494	0.544649	0.996888
ENSMUSG00000001948	Spa17	Unchange	80	32	72	55	59.53	58	60	1.044	0.062	0.887133	0.996888
ENSMUSG00000001962	Fam50a	Unchange	808	922	900	813	859.18	898	821	0.914	-0.129	0.287812	0.936458
ENSMUSG00000001964	Emd	Unchange	1740	1640	1845	1804	1751.9	1754	1749	0.997	-0.004	0.962492	0.998658
ENSMUSG00000001983	Taco1	Unchange	193	232	217	198	209.67	220	199	0.902	-0.149	0.475806	0.986374
ENSMUSG00000001985	Grik3	Unchange	609	654	668	669	648.2	656	641	0.978	-0.032	0.801353	0.996888
ENSMUSG00000001986	Gria3	Unchange	184	151	234	203	191.65	174	210	1.204	0.267	0.225776	0.897
ENSMUSG00000001988	Npas1	Unchange	23	30	28	45	31.29	28	36	1.276	0.351	0.503111	0.99103
ENSMUSG00000001995	Sipa1l2	Unchange	2285	2486	2076	2159	2253.29	2476	2031	0.82	-0.286	0.0017193	0.0949979
ENSMUSG00000001998	Ap4e1	Unchange	424	410	462	405	424.13	433	416	0.96	-0.06	0.697013	0.996888
ENSMUSG00000001999	Blvra	Unchange	162	151	231	253	197.33	162	232	1.429	0.515	0.0156614	0.35607
ENSMUSG00000002006	Pdzd4	Unchange	329	401	332	388	362.1	378	346	0.912	-0.133	0.4469	0.985362
ENSMUSG00000002007	Srpk3	Unchange	5	1	2	5	3.25	3	4	1.079	0.11	0.945128	NA
ENSMUSG00000002010	Idh3g	Unchange	2076	2278	2364	2328	2254.28	2260	2250	0.996	-0.006	0.942572	0.997369
ENSMUSG00000002012	Pnck	Unchange	80	79	96	96	87.29	82	92	1.115	0.157	0.606182	0.996888
ENSMUSG00000002014	Ssr4	Unchange	1374	1274	1481	1467	1393.97	1374	1413	1.028	0.04	0.692836	0.996888
ENSMUSG00000002015	Bcap31	Unchange	1679	1648	1823	1850	1743.99	1726	1761	1.02	0.028	0.761555	0.996888
ENSMUSG00000002017	Fam98a	Unchange	616	758	654	637	665.8	713	619	0.868	-0.204	0.13634	0.794398
ENSMUSG00000002020	Ltbp2	Unchange	82	71	129	157	108.36	80	137	1.728	0.789	0.0061241	0.210701
ENSMUSG00000002028	Kmt2a	Unchange	2514	2357	2764	2643	2560.11	2528	2592	1.025	0.036	0.683814	0.996888
ENSMUSG00000002031	Ift46	Unchange	1160	1169	1214	1289	1204.61	1209	1200	0.993	-0.01	0.923238	0.996888
ENSMUSG00000002032	Tmem25	Unchange	21	26	28	33	26.83	24	30	1.2	0.263	0.630222	0.996888
ENSMUSG00000002033	Cd3g	Unchange	0	1	4	2	1.69	0	3	5.529	2.467	0.309618	NA
ENSMUSG00000002043	Trappc6a	Unchange	402	453	480	470	449.51	444	456	1.026	0.038	0.800418	0.996888
ENSMUSG00000002052	Supt6	Unchange	3591	3509	3722	3719	3626.37	3686	3568	0.968	-0.047	0.553793	0.996888
ENSMUSG00000002055	Spag5	Unchange	1672	1742	2011	1772	1792.04	1772	1812	1.023	0.033	0.735456	0.996888
ENSMUSG00000002057	Foxn1	Unchange	6	3	13	17	9.54	4	14	3.08	1.623	0.0915867	0.699269
ENSMUSG00000002058	Unc119	Unchange	462	482	497	516	487.84	490	486	0.991	-0.012	0.930758	0.996888
ENSMUSG00000002059	Rab34	Unchange	496	492	595	664	558.4	513	604	1.178	0.236	0.0908046	0.698874
ENSMUSG00000002064	Sdf2	Unchange	510	575	519	654	563.05	563	564	1	0	0.999846	0.999993
ENSMUSG00000002068	Ccne1	Unchange	877	1064	989	984	976.4	1006	946	0.939	-0.09	0.456131	0.986374
ENSMUSG00000002076	Hsf2bp	Unchange	780	927	761	748	804.48	886	724	0.817	-0.292	0.0203382	0.395441
ENSMUSG00000002083	Bbc3	Unchange	1204	1317	1189	1377	1269.72	1308	1232	0.941	-0.088	0.443373	0.985362
ENSMUSG00000002100	Mybpc3	Unchange	36	19	63	72	46.68	29	65	2.266	1.18	0.0087338	0.259349
ENSMUSG00000002102	Psmc3	Unchange	3113	3327	3527	3571	3372.59	3342	3404	1.018	0.026	0.749681	0.996888
ENSMUSG00000002103	Acp2	Unchange	445	348	486	490	439.9	412	468	1.136	0.184	0.257915	0.921735
ENSMUSG00000002104	Rapsn	Unchange	27	32	39	40	34.24	30	38	1.237	0.307	0.524783	0.995213
ENSMUSG00000002105	Slc39a13	Unchange	205	230	241	228	225.24	226	224	0.996	-0.006	0.975868	0.998923
ENSMUSG00000002107	Celf2	Unchange	208	191	242	217	213.53	207	220	1.062	0.087	0.671499	0.996888
ENSMUSG00000002108	Nr1h3	Unchange	25	17	69	48	38.9	22	56	2.567	1.36	0.00504275	0.187768
ENSMUSG00000002109	Ddb2	Unchange	184	182	221	181	191.24	190	192	1.014	0.019	0.928543	0.996888
ENSMUSG00000002111	Spi1	Unchange	29	31	48	55	40.28	31	49	1.587	0.666	0.138744	0.79955
ENSMUSG00000002129	Sf3a1	Unchange	2320	2517	2124	2176	2285.91	2510	2062	0.821	-0.284	0.00158933	0.0902407
ENSMUSG00000002147	Stat6	Unchange	725	810	762	788	769.87	796	744	0.933	-0.1	0.417386	0.982478
ENSMUSG00000002190	Clgn	Unchange	461	447	507	487	473.88	471	476	1.011	0.016	0.913233	0.996888
ENSMUSG00000002204	Napsa	Unchange	9	14	27	25	18.42	12	25	2.089	1.063	0.114169	0.755009
ENSMUSG00000002205	Vrk3	Unchange	325	381	380	331	353.44	366	340	0.93	-0.105	0.535613	0.996888
ENSMUSG00000002210	Smg9	Unchange	501	531	642	556	554.71	536	574	1.072	0.1	0.473258	0.986374
ENSMUSG00000002221	Paxip1	Unchange	943	1077	986	973	993.59	1048	939	0.896	-0.158	0.166031	0.839616
ENSMUSG00000002222	Rmnd5a	Unchange	2028	2025	2214	1929	2044.14	2104	1985	0.944	-0.084	0.376412	0.968426
ENSMUSG00000002227	Mov10	Unchange	1302	1240	1355	1437	1329.29	1320	1339	1.015	0.021	0.839033	0.996888
ENSMUSG00000002228	Ppm1j	Unchange	624	570	599	660	611.91	620	604	0.974	-0.038	0.78273	0.996888
ENSMUSG00000002233	Rhoc	Unchange	2061	1713	2202	2303	2060.1	1960	2160	1.102	0.141	0.187802	0.867742
ENSMUSG00000002240	4930432K09Rik	Unchange	0	0	1	0	0.24	0	0	2.502	1.323	0.791175	NA
ENSMUSG00000002249	Tead3	Unchange	234	212	290	311	259.9	232	288	1.245	0.316	0.0940184	0.708374
ENSMUSG00000002250	Ppard	Unchange	714	732	600	674	680.84	750	611	0.814	-0.296	0.0229851	0.419749
ENSMUSG00000002257	Def6	Unchange	392	388	399	406	395.42	405	386	0.953	-0.069	0.655281	0.996888
ENSMUSG00000002265	Peg3	Up	4299	3394	5701	5566	4698.19	3996	5401	1.352	0.435	2.70991e-05	0.00533621
ENSMUSG00000002266	Zim1	Unchange	44	36	69	72	54.58	42	68	1.628	0.703	0.0716286	0.645809
ENSMUSG00000002274	Metrn	Unchange	25	43	51	63	44.98	35	54	1.552	0.634	0.15642	0.833386
ENSMUSG00000002279	Lmf1	Unchange	259	235	257	297	261.15	256	266	1.036	0.052	0.788205	0.996888
ENSMUSG00000002280	Narfl	Unchange	358	334	398	379	365.82	360	372	1.037	0.052	0.745975	0.996888
ENSMUSG00000002289	Angptl4	Unchange	78	96	81	88	85.66	90	81	0.898	-0.155	0.619963	0.996888
ENSMUSG00000002297	Dbf4	Unchange	2211	2430	2438	2309	2341.65	2408	2275	0.945	-0.082	0.360497	0.96358
ENSMUSG00000002307	Daxx	Unchange	1048	1046	993	1038	1030.41	1087	974	0.896	-0.158	0.147651	0.817777
ENSMUSG00000002308	Cd320	Unchange	436	467	478	525	474.86	468	481	1.027	0.038	0.797451	0.996888
ENSMUSG00000002319	Ipo4	Unchange	1407	1378	1488	1530	1446.37	1446	1447	1.001	0.002	0.98778	0.998923
ENSMUSG00000002320	Tm9sf1	Unchange	593	577	662	627	612.55	608	618	1.017	0.025	0.84911	0.996888
ENSMUSG00000002324	Rec8	Unchange	236	220	293	236	245.01	236	254	1.07	0.098	0.619804	0.996888
ENSMUSG00000002325	Irf9	Unchange	263	254	295	305	278.04	268	288	1.072	0.1	0.577279	0.996888
ENSMUSG00000002326	Gmpr2	Unchange	359	347	409	385	373.5	366	381	1.038	0.054	0.731333	0.996888
ENSMUSG00000002329	Mdp1	Unchange	633	693	735	733	695.93	688	704	1.023	0.032	0.795569	0.996888
ENSMUSG00000002332	Dhrs1	Unchange	326	297	347	348	328.32	324	334	1.03	0.043	0.799324	0.996888
ENSMUSG00000002341	Ncan	Unchange	50	63	73	70	63.58	58	68	1.169	0.226	0.531254	0.996888
ENSMUSG00000002342	Tmem161a	Unchange	1172	1257	1388	1393	1296.9	1260	1334	1.058	0.081	0.42645	0.985362
ENSMUSG00000002343	Armc6	Unchange	342	438	369	386	383.32	404	362	0.895	-0.16	0.344655	0.956067
ENSMUSG00000002345	2310045N01Rik	Unchange	253	212	258	239	239.82	242	238	0.987	-0.02	0.921171	0.996888
ENSMUSG00000002346	Slc25a42	Unchange	385	329	392	367	367.24	371	364	0.981	-0.027	0.868988	0.996888
ENSMUSG00000002365	Snx9	Unchange	668	569	835	826	719.3	642	796	1.24	0.31	0.0176978	0.369319
ENSMUSG00000002372	Ranbp3	Unchange	1354	1418	1303	1345	1354.17	1438	1270	0.883	-0.18	0.0732682	0.64983
ENSMUSG00000002379	Ndufa11	Unchange	888	933	1003	1101	977.15	945	1009	1.068	0.095	0.410685	0.980074
ENSMUSG00000002384	Bmp8b	Unchange	383	264	421	417	368.94	336	402	1.195	0.257	0.170283	0.845437
ENSMUSG00000002393	Nr2f6	Unchange	249	272	332	338	295.8	270	322	1.188	0.249	0.15753	0.835604
ENSMUSG00000002395	Use1	Unchange	1056	1131	1294	1190	1162.61	1135	1190	1.049	0.069	0.517335	0.9934
ENSMUSG00000002396	Ocel1	Unchange	144	140	167	154	150.62	148	154	1.044	0.062	0.794985	0.996888
ENSMUSG00000002409	Dyrk1b	Unchange	158	183	174	200	178.19	177	180	1.014	0.02	0.929097	0.996888
ENSMUSG00000002413	Braf	Unchange	1191	1082	1228	1139	1157.18	1180	1134	0.961	-0.057	0.60182	0.996888
ENSMUSG00000002416	Ndufb2	Unchange	80	102	96	82	89.83	94	86	0.903	-0.147	0.634652	0.996888
ENSMUSG00000002428	Hltf	Unchange	725	682	794	748	734.71	730	739	1.012	0.017	0.88989	0.996888
ENSMUSG00000002455	Prpf6	Unchange	1788	1781	1854	1923	1831.81	1852	1812	0.978	-0.033	0.725355	0.996888
ENSMUSG00000002458	Rgs19	Unchange	432	466	503	485	469.78	466	474	1.016	0.023	0.872376	0.996888
ENSMUSG00000002459	Rgs20	Unchange	33	33	46	39	37.48	34	41	1.189	0.249	0.589115	0.996888
ENSMUSG00000002475	Abhd3	Unchange	53	38	41	41	43.29	47	40	0.832	-0.266	0.543999	0.996888
ENSMUSG00000002477	Snrpd1	Unchange	727	792	804	749	766.23	788	744	0.944	-0.083	0.495839	0.98922
ENSMUSG00000002486	Tchp	Unchange	346	364	286	307	326.44	368	284	0.772	-0.374	0.0273751	0.453231
ENSMUSG00000002489	Tiam1	Unchange	705	916	746	762	781.91	841	723	0.86	-0.218	0.114535	0.755539
ENSMUSG00000002496	Tsc2	Unchange	1453	1445	1624	1581	1520.25	1504	1536	1.021	0.031	0.749494	0.996888
ENSMUSG00000002500	Rpl3l	Unchange	48	45	57	90	59.47	48	70	1.463	0.549	0.161549	0.837076
ENSMUSG00000002504	Slc9a3r2	Unchange	391	357	377	419	385.1	388	382	0.983	-0.024	0.880394	0.996888
ENSMUSG00000002524	Puf60	Unchange	1977	2118	1970	2111	2041.19	2125	1958	0.921	-0.119	0.208117	0.884889
ENSMUSG00000002546	Golga2	Unchange	821	837	799	817	817.68	860	775	0.9	-0.151	0.195968	0.8728
ENSMUSG00000002550	Uck1	Unchange	751	723	681	715	717.3	765	670	0.875	-0.193	0.121202	0.767923
ENSMUSG00000002565	Scin	Unchange	10	5	9	5	7.24	8	7	0.859	-0.22	0.835206	0.996888
ENSMUSG00000002578	Ikzf4	Unchange	205	142	221	208	192.94	180	206	1.141	0.19	0.414112	0.981717
ENSMUSG00000002580	Mien1	Unchange	144	143	115	144	136.65	149	124	0.834	-0.261	0.306518	0.940421
ENSMUSG00000002588	Pon1	Unchange	1	0	0	0	0.26	0	0	0.338	-1.563	0.754437	NA
ENSMUSG00000002602	Axl	Unchange	1176	957	1456	1482	1258.21	1108	1409	1.272	0.347	0.00343046	0.146617
ENSMUSG00000002603	Tgfb1	Unchange	413	336	393	461	399.39	389	410	1.054	0.075	0.661195	0.996888
ENSMUSG00000002608	Ccdc97	Unchange	745	704	782	837	764.35	752	776	1.032	0.046	0.710635	0.996888
ENSMUSG00000002617	Zfp40	Unchange	55	48	77	53	57.83	54	62	1.163	0.218	0.571229	0.996888
ENSMUSG00000002625	Akap8l	Unchange	1115	1200	1223	1188	1178.51	1202	1156	0.962	-0.056	0.593	0.996888
ENSMUSG00000002633	Shh	Unchange	3	1	3	2	2.24	2	2	1.15	0.202	0.912877	NA
ENSMUSG00000002635	Pdcd2l	Unchange	834	891	870	891	869.78	895	844	0.943	-0.084	0.465876	0.986374
ENSMUSG00000002658	Gtf2f1	Unchange	1386	1510	1610	1687	1541.93	1503	1581	1.052	0.073	0.463637	0.986374
ENSMUSG00000002660	Clpp	Unchange	1228	1331	1286	1369	1300.63	1328	1273	0.959	-0.061	0.563569	0.996888
ENSMUSG00000002661	Alkbh7	Unchange	280	274	300	272	280.82	288	274	0.953	-0.069	0.700086	0.996888
ENSMUSG00000002664	Pspn	Unchange	3	1	3	1	1.99	2	2	0.918	-0.124	0.949866	NA
ENSMUSG00000002668	Dennd1c	Unchange	130	164	140	183	153.8	152	156	1.017	0.024	0.925415	0.996888
ENSMUSG00000002679	Med6	Unchange	357	314	319	272	315.73	348	283	0.813	-0.299	0.0918019	0.699269
ENSMUSG00000002688	Prkd1	Unchange	99	79	97	74	87.15	92	82	0.886	-0.175	0.582768	0.996888
ENSMUSG00000002699	Lcp2	Unchange	0	0	0	0	0	0	0	NA	NA	NA	NA
ENSMUSG00000002718	Cse1l	Unchange	2566	2845	2749	2569	2678.13	2808	2548	0.908	-0.14	0.115574	0.758753
ENSMUSG00000002728	Naa20	Unchange	688	656	607	543	624.32	698	551	0.79	-0.34	0.00981997	0.274989
ENSMUSG00000002731	Prkra	Unchange	297	317	290	311	303.44	318	288	0.905	-0.145	0.407383	0.979946
ENSMUSG00000002732	Fkbp7	Unchange	94	76	121	116	100.94	88	114	1.287	0.364	0.211258	0.88662
ENSMUSG00000002733	Plekha3	Unchange	500	428	516	521	489.53	482	497	1.032	0.045	0.760656	0.996888
ENSMUSG00000002741	Ykt6	Unchange	1620	1744	1847	1758	1736.75	1746	1728	0.99	-0.015	0.874941	0.996888
ENSMUSG00000002748	Baz1b	Unchange	3176	3130	3072	2815	3047.03	3273	2821	0.862	-0.214	0.0103286	0.285775
ENSMUSG00000002763	Pex6	Unchange	1329	1407	1600	1729	1508.3	1420	1596	1.124	0.169	0.0948372	0.709608
ENSMUSG00000002767	Mrpl2	Unchange	1606	1886	1818	1886	1793.92	1812	1776	0.98	-0.029	0.780649	0.996888
ENSMUSG00000002768	Mea1	Unchange	1101	1110	1221	1246	1165.22	1148	1183	1.031	0.044	0.674829	0.996888
ENSMUSG00000002769	Gnmt	Unchange	88	110	86	117	100.1	103	98	0.949	-0.076	0.802908	0.996888
ENSMUSG00000002771	Grin2d	Unchange	115	144	171	197	155.46	134	176	1.314	0.394	0.106208	0.733769
ENSMUSG00000002778	Kdelr1	Unchange	792	805	845	820	813.48	829	798	0.963	-0.055	0.639607	0.996888
ENSMUSG00000002781	Tmem143	Unchange	419	570	529	543	513.46	512	514	1.002	0.003	0.985527	0.998923
ENSMUSG00000002791	Pdxk-ps	Unchange	3	8	13	10	8.35	6	11	1.932	0.95	0.343894	0.956067
ENSMUSG00000002797	Ggct	Unchange	160	185	176	176	173.88	179	169	0.943	-0.085	0.703613	0.996888
ENSMUSG00000002799	Jag2	Unchange	818	907	860	875	863.48	895	832	0.929	-0.106	0.368899	0.968426
ENSMUSG00000002803	Btbd6	Unchange	235	251	299	295	268.48	252	284	1.129	0.175	0.337229	0.95267
ENSMUSG00000002804	Nudt14	Unchange	338	372	375	401	370.3	368	372	1.01	0.014	0.92894	0.996888
ENSMUSG00000002808	Epdr1	Unchange	265	279	337	355	307.09	282	332	1.175	0.233	0.178287	0.851363
ENSMUSG00000002812	Flii	Unchange	2074	2118	2341	2277	2194.64	2176	2214	1.017	0.025	0.773738	0.996888
ENSMUSG00000002814	Top3a	Unchange	719	766	652	698	709.06	770	648	0.84	-0.251	0.0460933	0.556289
ENSMUSG00000002820	Atg4d	Unchange	572	677	502	479	559.08	648	470	0.726	-0.463	0.00108167	0.0722804
ENSMUSG00000002825	Qtrt1	Unchange	615	698	678	691	668.83	682	656	0.963	-0.054	0.678696	0.996888
ENSMUSG00000002831	Plin4	Unchange	14	9	36	20	19.35	12	26	2.241	1.164	0.0862883	0.689635
ENSMUSG00000002833	Hdgfrp2	Unchange	2153	2176	2223	2146	2170.5	2247	2094	0.932	-0.101	0.243557	0.909732
ENSMUSG00000002835	Chaf1a	Unchange	1087	1169	1009	965	1058.42	1171	946	0.808	-0.307	0.00455854	0.175789
ENSMUSG00000002844	Adprh	Unchange	1537	1580	1710	1611	1604.66	1618	1592	0.984	-0.023	0.804719	0.996888
ENSMUSG00000002845	Tmem39a	Down	2041	2481	1717	1800	2016.21	2346	1686	0.719	-0.476	7.23911e-06	0.00191423
ENSMUSG00000002846	Timmdc1	Unchange	508	483	501	508	499.11	514	484	0.94	-0.089	0.530801	0.996888
ENSMUSG00000002847	Pla1a	Unchange	101	97	107	102	101.48	102	100	0.975	-0.037	0.896544	0.996888
ENSMUSG00000002870	Mcm2	Unchange	5350	6057	5743	5777	5720.89	5918	5523	0.933	-0.1	0.223007	0.896447
ENSMUSG00000002871	Tpra1	Unchange	560	508	647	549	563.65	554	573	1.033	0.047	0.739734	0.996888
ENSMUSG00000002881	Nab1	Unchange	329	270	385	326	325.8	311	340	1.095	0.131	0.467838	0.986374
ENSMUSG00000002885	Cd97	Unchange	1415	1535	1489	1523	1487.51	1531	1444	0.943	-0.084	0.396841	0.974953
ENSMUSG00000002897	Il17ra	Unchange	217	219	223	205	215.69	226	205	0.906	-0.142	0.48036	0.986625
ENSMUSG00000002900	Lamb1	Unchange	3517	3477	4310	4361	3893.8	3630	4158	1.145	0.196	0.0126498	0.319874
ENSMUSG00000002908	Kcnn1	Unchange	261	334	224	236	264.61	308	220	0.715	-0.485	0.0131478	0.327988
ENSMUSG00000002910	Arrdc2	Unchange	422	478	560	578	506.33	466	546	1.168	0.225	0.117857	0.762501
ENSMUSG00000002930	Ppp1r17	Unchange	0	0	0	0	0	0	0	NA	NA	NA	NA
ENSMUSG00000002944	Cd36	Unchange	6	11	16	11	10.86	8	13	1.466	0.552	0.524179	0.995213
ENSMUSG00000002948	Map2k7	Unchange	1359	1501	1436	1466	1437.75	1484	1392	0.938	-0.093	0.358519	0.9631
ENSMUSG00000002949	Timm44	Unchange	1660	1591	1894	1779	1723.92	1688	1760	1.043	0.061	0.518361	0.9934
ENSMUSG00000002957	Ap2a2	Unchange	2524	2530	2686	2704	2603.69	2623	2584	0.985	-0.022	0.796978	0.996888
ENSMUSG00000002963	Pnkp	Unchange	561	583	632	674	610.04	594	626	1.055	0.077	0.559607	0.996888
ENSMUSG00000002968	Med25	Unchange	1436	1555	1694	1734	1597.89	1552	1644	1.059	0.083	0.395977	0.974953
ENSMUSG00000002980	Bcam	Unchange	2496	2204	2969	3139	2684.79	2440	2929	1.2	0.264	0.00574976	0.20223
ENSMUSG00000002981	Clptm1	Unchange	1912	2158	2460	2363	2211.74	2112	2312	1.095	0.13	0.160201	0.836498
ENSMUSG00000002983	Relb	Unchange	456	501	547	591	521.21	496	546	1.099	0.136	0.339009	0.953077
ENSMUSG00000002984	Tomm40	Unchange	1654	1878	1901	1976	1845.87	1832	1859	1.014	0.021	0.834313	0.996888
ENSMUSG00000002985	Apoe	Unchange	14994	18410	15494	15572	16111.2	17328	14894	0.86	-0.218	0.0149048	0.348196
ENSMUSG00000002992	Apoc2	Unchange	7	6	8	11	7.94	6	10	1.352	0.435	0.66173	0.996888
ENSMUSG00000002996	Hbp1	Unchange	1565	1524	1604	1478	1540.14	1603	1477	0.921	-0.119	0.223338	0.896447
ENSMUSG00000002997	Prkar2b	Unchange	76	84	90	77	81.51	83	80	0.964	-0.053	0.866454	0.996888
ENSMUSG00000003031	Cdkn1b	Unchange	906	902	856	810	868.44	938	798	0.851	-0.233	0.0415848	0.539061
ENSMUSG00000003032	Klf4	Unchange	1758	2083	1674	1817	1833.58	1993	1674	0.84	-0.251	0.0184806	0.375216
ENSMUSG00000003033	Ap1m1	Unchange	783	814	945	882	852.18	828	876	1.056	0.079	0.493425	0.989094
ENSMUSG00000003037	Rab8a	Unchange	1089	1121	1073	1168	1110.95	1147	1075	0.937	-0.094	0.392704	0.973943
ENSMUSG00000003038	Hmgn2	Unchange	1233	1333	1403	1533	1369.94	1332	1408	1.058	0.081	0.444973	0.985362
ENSMUSG00000003039	Fam32a	Unchange	1160	1128	1199	1241	1178.84	1188	1170	0.985	-0.022	0.837023	0.996888
ENSMUSG00000003051	Elf3	Unchange	413	485	552	523	490.55	466	515	1.106	0.145	0.323699	0.945367
ENSMUSG00000003053	Cyp2c29	Unchange	0	1	6	1	1.92	0	4	6.426	2.684	0.260424	NA
ENSMUSG00000003062	Stard3nl	Unchange	557	534	576	526	547.19	566	528	0.932	-0.101	0.462151	0.986374
ENSMUSG00000003068	Stk11	Unchange	1654	1686	1771	1773	1716.29	1734	1699	0.98	-0.029	0.754737	0.996888
ENSMUSG00000003070	Efna2	Unchange	137	163	127	141	142.1	156	128	0.826	-0.276	0.267136	0.92543
ENSMUSG00000003072	Atp5d	Unchange	2483	2478	3004	2903	2703.16	2575	2832	1.1	0.137	0.0986854	0.717903
ENSMUSG00000003099	Ppp5c	Unchange	1750	1897	1882	1880	1848.04	1892	1804	0.953	-0.069	0.455991	0.986374
ENSMUSG00000003119	Cdk12	Unchange	1227	1199	1048	1132	1152.44	1260	1046	0.83	-0.268	0.0131479	0.327988
ENSMUSG00000003123	Lipe	Unchange	91	88	81	95	88.69	93	84	0.909	-0.138	0.652874	0.996888
ENSMUSG00000003131	Pafah1b2	Unchange	1254	1118	1088	1059	1130.34	1232	1029	0.836	-0.259	0.0192925	0.382705
ENSMUSG00000003134	Tbc1d8	Unchange	254	239	231	235	239.68	256	224	0.873	-0.196	0.308545	0.941717
ENSMUSG00000003135	Cnot11	Unchange	747	758	899	880	816.95	782	853	1.092	0.127	0.276356	0.930033
ENSMUSG00000003153	Slc2a3	Unchange	36200	35252	37990	37153	36554.6	37089	36020	0.971	-0.042	0.521731	0.994661
ENSMUSG00000003154	Foxj2	Unchange	349	340	467	470	403.44	358	449	1.256	0.329	0.0321485	0.49131
ENSMUSG00000003161	Sri	Unchange	774	672	831	811	768.96	751	787	1.048	0.068	0.589069	0.996888
ENSMUSG00000003166	Dgcr2	Unchange	649	669	662	620	649.21	684	614	0.898	-0.155	0.223226	0.896447
ENSMUSG00000003178	Mical3	Unchange	401	420	384	396	400.05	426	374	0.878	-0.188	0.222662	0.896447
ENSMUSG00000003184	Irf3	Unchange	578	562	616	624	593.14	592	594	1.005	0.007	0.959086	0.998658
ENSMUSG00000003190	Bcl2l12	Unchange	165	204	202	171	185.03	192	178	0.933	-0.099	0.657713	0.996888
ENSMUSG00000003198	Zfp959	Unchange	42	57	88	49	58.4	52	66	1.276	0.351	0.388406	0.973561
ENSMUSG00000003199	Mpnd	Unchange	1138	1254	1348	1251	1243.34	1242	1246	1.003	0.005	0.962368	0.998658
ENSMUSG00000003200	Sh3gl1	Unchange	1165	1226	1326	1292	1247.89	1241	1255	1.011	0.016	0.872912	0.996888
ENSMUSG00000003206	Ebi3	Unchange	2	1	18	18	9.41	2	17	11.078	3.47	0.00316568	0.138527
ENSMUSG00000003208	Ccdc94	Unchange	92	115	97	103	101.65	108	96	0.893	-0.163	0.573969	0.996888
ENSMUSG00000003226	Ranbp2	Unchange	2700	2524	3007	2694	2721.67	2712	2732	1.007	0.01	0.907816	0.996888
ENSMUSG00000003227	Edar	Unchange	1	2	2	1	1.49	2	2	0.922	-0.117	0.958066	NA
ENSMUSG00000003228	Grk5	Unchange	59	39	44	47	47.28	51	44	0.857	-0.222	0.601673	0.996888
ENSMUSG00000003233	Dvl3	Unchange	871	741	1000	1051	910.32	837	984	1.175	0.233	0.0601676	0.610248
ENSMUSG00000003234	Abcf3	Unchange	688	726	722	738	716.93	734	700	0.954	-0.068	0.580709	0.996888
ENSMUSG00000003235	Eif2b5	Unchange	2112	2243	2165	2425	2231.03	2260	2202	0.974	-0.038	0.697899	0.996888
ENSMUSG00000003269	Cyth2	Unchange	1400	1346	1460	1492	1420.43	1426	1416	0.993	-0.01	0.918621	0.996888
ENSMUSG00000003271	Sult2b1	Unchange	64	66	48	82	64.99	68	62	0.926	-0.111	0.770374	0.996888
ENSMUSG00000003273	Car11	Unchange	153	140	185	179	163.29	152	174	1.147	0.198	0.387264	0.972204
ENSMUSG00000003279	Dlgap1	Unchange	49	50	64	60	55.4	52	60	1.157	0.21	0.581071	0.996888
ENSMUSG00000003282	Plag1	Unchange	159	157	157	191	165.53	164	167	1.018	0.026	0.911816	0.996888
ENSMUSG00000003283	Hck	Unchange	188	180	170	188	181.38	191	172	0.899	-0.154	0.48383	0.986744
ENSMUSG00000003299	Mrpl4	Unchange	798	894	945	1011	908.03	878	938	1.068	0.095	0.421612	0.983248
ENSMUSG00000003308	Keap1	Unchange	491	463	576	580	524.74	495	554	1.119	0.162	0.242435	0.908481
ENSMUSG00000003309	Ap1m2	Unchange	339	341	354	314	336.48	353	320	0.907	-0.141	0.397992	0.975561
ENSMUSG00000003316	Glg1	Unchange	5145	4966	5756	5420	5302.29	5248	5356	1.021	0.029	0.700055	0.996888
ENSMUSG00000003341	Atp8b3	Unchange	59	60	63	59	60.11	62	58	0.947	-0.079	0.828743	0.996888
ENSMUSG00000003344	Btbd2	Unchange	902	1021	945	957	954.85	998	912	0.914	-0.13	0.260395	0.924637
ENSMUSG00000003345	Csnk1g2	Unchange	1752	1745	1874	1872	1805.5	1816	1796	0.989	-0.015	0.866863	0.996888
ENSMUSG00000003346	Abhd17a	Unchange	772	792	972	1075	896.84	812	982	1.21	0.275	0.0205556	0.397996
ENSMUSG00000003348	Mob3a	Unchange	71	88	80	98	83.96	82	86	1.035	0.05	0.875625	0.996888
ENSMUSG00000003352	Cacnb3	Unchange	624	592	662	655	631.3	631	631	1	0	0.997993	0.999342
ENSMUSG00000003354	Ccdc65	Unchange	11	2	22	26	14.9	6	23	3.406	1.768	0.0329133	0.49755
ENSMUSG00000003355	Fkbp11	Unchange	303	339	342	319	324.94	333	316	0.951	-0.073	0.669232	0.996888
ENSMUSG00000003360	Ddx23	Unchange	1670	1663	1643	1638	1651.46	1730	1573	0.909	-0.137	0.142412	0.809298
ENSMUSG00000003363	Pld3	Unchange	1514	1658	1704	1748	1650.59	1646	1656	1.006	0.008	0.934566	0.996888
ENSMUSG00000003378	Grik5	Unchange	714	622	873	916	775.81	694	858	1.237	0.307	0.0159788	0.358042
ENSMUSG00000003379	Cd79a	Unchange	32	38	44	56	42.16	36	48	1.321	0.402	0.364106	0.96441
ENSMUSG00000003380	Rabac1	Unchange	1823	1877	2142	2222	2006.47	1920	2093	1.09	0.124	0.172149	0.846656
ENSMUSG00000003382	Etv3	Unchange	562	495	612	612	567.81	549	587	1.069	0.097	0.485389	0.987314
ENSMUSG00000003402	Prkcsh	Unchange	2533	2681	3062	3209	2856.56	2706	3007	1.111	0.152	0.076529	0.661322
ENSMUSG00000003410	Elavl3	Up	286	338	519	532	413.84	324	504	1.556	0.638	5.32938e-05	0.00948527
ENSMUSG00000003411	Rab3b	Unchange	72	81	93	101	86.22	80	93	1.172	0.229	0.460223	0.986374
ENSMUSG00000003418	St8sia6	Unchange	31	30	31	23	28.75	32	26	0.817	-0.292	0.580059	0.996888
ENSMUSG00000003420	Fcgrt	Unchange	137	163	186	167	162.38	156	169	1.087	0.12	0.606776	0.996888
ENSMUSG00000003421	Nosip	Unchange	677	724	759	803	738.07	727	749	1.03	0.043	0.728362	0.996888
ENSMUSG00000003423	Pih1d1	Unchange	728	704	780	756	739.79	744	736	0.991	-0.014	0.909822	0.996888
ENSMUSG00000003429	Rps11	Unchange	12801	14687	14350	14648	14082.9	14262	13904	0.975	-0.037	0.645623	0.996888
ENSMUSG00000003435	Supt5	Unchange	4100	4268	4394	4613	4331.11	4342	4320	0.995	-0.008	0.921918	0.996888
ENSMUSG00000003436	Dll3	Unchange	54	68	56	73	62.61	63	62	0.978	-0.032	0.931856	0.996888
ENSMUSG00000003437	Paf1	Unchange	1061	1022	1159	1128	1088.76	1081	1096	1.014	0.02	0.85152	0.996888
ENSMUSG00000003438	Timm50	Unchange	1655	1970	1889	1886	1845.21	1880	1810	0.962	-0.055	0.589688	0.996888
ENSMUSG00000003444	Med29	Unchange	311	278	374	354	327.36	306	348	1.141	0.19	0.263391	0.92543
ENSMUSG00000003452	Bicd1	Unchange	208	164	198	185	188.38	193	184	0.95	-0.074	0.741285	0.996888
ENSMUSG00000003458	Ncstn	Unchange	1221	1131	1382	1360	1267.74	1221	1314	1.077	0.106	0.30554	0.939883
ENSMUSG00000003464	Pex19	Unchange	1226	1248	1272	1262	1249.41	1284	1214	0.946	-0.08	0.429451	0.985362
ENSMUSG00000003469	Phyhip	Up	120	138	228	268	185.94	134	238	1.778	0.83	0.000230309	0.0280517
ENSMUSG00000003476	Crhr2	Unchange	23	19	16	18	19.06	22	16	0.748	-0.419	0.515528	0.99302
ENSMUSG00000003477	Inmt	Unchange	0	0	0	0	0	0	0	NA	NA	NA	NA
ENSMUSG00000003484	Cyp4f18	Unchange	2	0	5	3	2.43	1	4	3.675	1.878	0.338248	NA
ENSMUSG00000003500	Impdh1	Unchange	942	924	1089	1158	1023.11	968	1078	1.113	0.154	0.165552	0.839616
ENSMUSG00000003505	Psg18	Unchange	0	0	0	0	0	0	0	NA	NA	NA	NA
ENSMUSG00000003518	Dusp3	Unchange	457	471	422	386	434.4	482	388	0.804	-0.315	0.0350758	0.507229
ENSMUSG00000003526	Prodh	Unchange	333	319	362	413	355.15	338	372	1.099	0.136	0.418086	0.982839
ENSMUSG00000003527	Dgcr14	Unchange	419	431	405	383	409.4	441	378	0.856	-0.224	0.140691	0.804855
ENSMUSG00000003528	Slc25a1	Unchange	771	802	790	843	799.78	816	784	0.959	-0.06	0.617859	0.996888
ENSMUSG00000003531	Dgcr6	Unchange	409	486	539	535	489.6	464	515	1.109	0.149	0.313791	0.942746
ENSMUSG00000003534	Ddr1	Unchange	1473	1296	1636	1657	1508.28	1438	1579	1.098	0.135	0.195786	0.87241
ENSMUSG00000003541	Ier3	Unchange	224	173	225	233	212.91	206	220	1.065	0.091	0.670443	0.996888
ENSMUSG00000003545	Fosb	Up	18	17	56	70	39.33	18	60	3.329	1.735	0.000312165	0.0329592
ENSMUSG00000003546	Klc4	Unchange	417	416	479	482	446.55	432	461	1.066	0.092	0.532034	0.996888
ENSMUSG00000003549	Ercc1	Unchange	397	398	404	462	414.07	412	416	1.007	0.01	0.950353	0.998451
ENSMUSG00000003555	Cyp17a1	Unchange	1	0	14	4	4.55	0	8	16.518	4.046	0.0341851	0.502595
ENSMUSG00000003559	As3mt	Unchange	142	231	166	172	177.71	193	162	0.838	-0.255	0.313195	0.942746
ENSMUSG00000003573	Homer3	Unchange	660	586	714	704	663.35	647	680	1.051	0.072	0.583859	0.996888
ENSMUSG00000003575	Crtc1	Unchange	403	389	429	432	411.96	412	412	1.004	0.006	0.969061	0.998681
ENSMUSG00000003581	Rnf215	Unchange	205	219	237	236	223.4	220	227	1.031	0.043	0.826334	0.996888
ENSMUSG00000003585	Sec14l2	Unchange	247	262	259	311	268.86	264	274	1.035	0.05	0.792333	0.996888
ENSMUSG00000003604	Aven	Unchange	276	323	365	325	320.67	310	330	1.064	0.089	0.609487	0.996888
ENSMUSG00000003617	Cp	Unchange	18	11	16	17	15.45	15	16	1.05	0.071	0.921771	0.996888
ENSMUSG00000003623	Crot	Unchange	450	514	549	581	521.05	500	542	1.083	0.115	0.420887	0.9829
ENSMUSG00000003644	Rps6ka1	Unchange	1967	2045	1920	2057	1994.79	2082	1908	0.916	-0.127	0.176076	0.84883
ENSMUSG00000003657	Calb2	Unchange	55	64	62	61	60.35	62	59	0.955	-0.067	0.855857	0.996888
ENSMUSG00000003660	Snrnp200	Unchange	4740	4884	5222	5271	5012.82	4994	5031	1.007	0.01	0.890463	0.996888
ENSMUSG00000003662	Ciao1	Unchange	450	519	505	478	486.93	503	471	0.937	-0.094	0.521392	0.994432
ENSMUSG00000003665	Has1	Unchange	4	5	12	13	8.33	4	12	2.568	1.36	0.173026	0.846917
ENSMUSG00000003680	Taf6l	Unchange	345	292	325	343	325.57	330	320	0.969	-0.046	0.792161	0.996888
ENSMUSG00000003721	Insig2	Unchange	418	435	441	393	421.13	442	400	0.903	-0.148	0.332137	0.950659
ENSMUSG00000003731	Kpna6	Unchange	2332	2433	2465	2393	2400.77	2473	2329	0.942	-0.087	0.310621	0.942503
ENSMUSG00000003746	Man1a	Unchange	130	103	123	151	126.27	121	132	1.087	0.12	0.65798	0.996888
ENSMUSG00000003752	Itpkc	Unchange	361	352	395	432	383.4	370	396	1.072	0.1	0.530646	0.996888
ENSMUSG00000003762	Adck4	Unchange	294	271	333	315	301.94	294	311	1.059	0.083	0.636316	0.996888
ENSMUSG00000003778	Brd8	Unchange	2045	2075	2071	2046	2055.99	2138	1974	0.923	-0.116	0.189805	0.868532
ENSMUSG00000003779	Kif20a	Unchange	1380	1482	1515	1408	1442.97	1485	1400	0.943	-0.084	0.396766	0.974953
ENSMUSG00000003808	Farsa	Unchange	2046	2284	2316	2253	2218.44	2246	2190	0.975	-0.037	0.68764	0.996888
ENSMUSG00000003809	Gcdh	Unchange	808	842	964	971	892.02	856	928	1.083	0.116	0.308934	0.941761
ENSMUSG00000003810	Mast2	Unchange	1229	1093	1322	1341	1241.2	1206	1277	1.059	0.083	0.444933	0.985362
ENSMUSG00000003812	Dnase2a	Unchange	404	446	411	426	421.21	441	401	0.91	-0.136	0.372624	0.968426
ENSMUSG00000003813	Rad23a	Unchange	1899	2000	1934	2049	1966.81	2024	1910	0.944	-0.083	0.372726	0.968426
ENSMUSG00000003814	Calr	Unchange	9059	9699	9965	9885	9625.17	9734	9516	0.978	-0.033	0.64891	0.996888
ENSMUSG00000003824	Syce2	Unchange	986	1098	1104	1056	1058.32	1082	1036	0.957	-0.063	0.568967	0.996888
ENSMUSG00000003847	Nfat5	Unchange	2191	2065	2577	2420	2302.08	2210	2395	1.084	0.116	0.192446	0.87031
ENSMUSG00000003848	Nob1	Unchange	1967	2193	1963	1913	2008.25	2158	1858	0.861	-0.216	0.0207221	0.399085
ENSMUSG00000003849	Nqo1	Unchange	453	439	576	554	502.32	463	542	1.17	0.226	0.106862	0.735289
ENSMUSG00000003863	Ppfia3	Unchange	184	225	228	231	216.12	212	220	1.037	0.053	0.799241	0.996888
ENSMUSG00000003865	Gys1	Unchange	1186	1134	1289	1265	1214.31	1204	1224	1.017	0.024	0.817717	0.996888
ENSMUSG00000003868	Ruvbl2	Unchange	2580	2941	2828	3124	2859.89	2864	2856	0.997	-0.005	0.960233	0.998658
ENSMUSG00000003872	Lin7b	Unchange	34	56	44	54	46.85	46	47	1.008	0.011	0.979623	0.998923
ENSMUSG00000003873	Bax	Unchange	4147	5054	5037	4995	4791.2	4773	4810	1.008	0.011	0.907582	0.996888
ENSMUSG00000003882	Il7r	Unchange	0	0	0	3	0.73	0	2	7.612	2.928	0.42977	NA
ENSMUSG00000003923	Tfam	Unchange	1045	1072	1002	945	1015.92	1099	933	0.849	-0.236	0.0299485	0.477696
ENSMUSG00000003929	Zfp81	Unchange	324	276	257	260	279.72	312	248	0.796	-0.33	0.0745419	0.65392
ENSMUSG00000003934	Efnb3	Unchange	59	79	88	88	77.97	72	84	1.179	0.237	0.472817	0.986374
ENSMUSG00000003948	Mmd	Unchange	982	882	1134	1085	1015.66	968	1064	1.099	0.136	0.22907	0.900611
ENSMUSG00000003949	Hlf	Unchange	8	6	11	5	7.45	7	8	1.051	0.072	0.944328	0.997369
ENSMUSG00000003955	Fam162a	Unchange	385	404	468	456	426.19	410	442	1.082	0.113	0.44902	0.98624
ENSMUSG00000003970	Rpl8	Unchange	26705	31622	33401	32848	31009	30260	31758	1.05	0.07	0.394915	0.974615
ENSMUSG00000003974	Grm3	Unchange	0	0	0	0	0	0	0	NA	NA	NA	NA
ENSMUSG00000003992	Ssbp2	Unchange	94	93	137	126	111.54	97	126	1.299	0.377	0.167389	0.840307
ENSMUSG00000004018	Fancl	Unchange	195	273	227	242	233.81	243	225	0.927	-0.11	0.60559	0.996888
ENSMUSG00000004031	Brinp2	Unchange	20	13	19	12	15.99	17	15	0.865	-0.209	0.770627	0.996888
ENSMUSG00000004032	Gstm5	Unchange	164	168	211	123	165.97	172	160	0.927	-0.109	0.676879	0.996888
ENSMUSG00000004035	Gstm7	Unchange	17	23	20	26	21.42	21	22	1.064	0.09	0.883943	0.996888
ENSMUSG00000004038	Gstm3	Unchange	51	54	55	64	55.8	54	57	1.048	0.067	0.860319	0.996888
ENSMUSG00000004040	Stat3	Unchange	2178	2320	2085	2207	2196.3	2334	2058	0.882	-0.182	0.0474359	0.561626
ENSMUSG00000004043	Stat5a	Unchange	191	175	182	157	176.2	190	162	0.855	-0.226	0.311446	0.942746
ENSMUSG00000004044	Ptrf	Unchange	2168	1808	2380	2425	2184.29	2065	2304	1.116	0.158	0.128992	0.783031
ENSMUSG00000004054	Map3k11	Unchange	654	678	762	753	708.78	692	726	1.051	0.071	0.561618	0.996888
ENSMUSG00000004056	Akt2	Unchange	1163	1096	1252	1187	1170.82	1173	1169	0.997	-0.005	0.965853	0.998658
ENSMUSG00000004069	Dnaja3	Unchange	1902	1801	1794	1774	1816.37	1922	1710	0.89	-0.168	0.070695	0.640825
ENSMUSG00000004070	Hmox2	Unchange	475	431	460	489	462.75	470	455	0.968	-0.048	0.750036	0.996888
ENSMUSG00000004071	Cdip1	Unchange	740	747	751	764	749.09	772	726	0.941	-0.087	0.467914	0.986374
ENSMUSG00000004085	Zak	Unchange	528	518	552	629	554.79	543	566	1.044	0.061	0.663943	0.996888
ENSMUSG00000004096	Cwc15	Unchange	1254	1317	1366	1325	1312.08	1334	1290	0.967	-0.049	0.626512	0.996888
ENSMUSG00000004098	Col5a3	Unchange	75	62	84	91	77.54	71	84	1.18	0.239	0.467782	0.986374
ENSMUSG00000004099	Dnmt1	Unchange	4092	4429	3912	3923	4089.04	4422	3756	0.85	-0.235	0.00332556	0.144159
ENSMUSG00000004100	Ppan	Down	1364	1318	1113	1099	1226.29	1392	1060	0.762	-0.393	0.0001323	0.0192282
ENSMUSG00000004105	Angptl2	Unchange	43	51	69	78	59.65	49	70	1.446	0.532	0.153815	0.829281
ENSMUSG00000004110	Cacna1e	Unchange	3	3	2	5	3.24	3	4	1.082	0.113	0.94144	NA
ENSMUSG00000004113	Cacna1b	Unchange	102	108	143	119	117.23	109	125	1.152	0.204	0.449789	0.986374
ENSMUSG00000004127	Trmt10a	Unchange	283	268	270	311	282.4	286	279	0.974	-0.037	0.839508	0.996888
ENSMUSG00000004151	Etv1	Unchange	123	93	107	131	113.22	112	114	1.018	0.026	0.927985	0.996888
ENSMUSG00000004187	Kifc2	Unchange	284	312	381	342	327.83	309	346	1.12	0.164	0.335086	0.951572
ENSMUSG00000004207	Psap	Unchange	6811	6738	7756	7712	7224.04	7032	7416	1.054	0.076	0.285224	0.935373
ENSMUSG00000004221	Ikbkg	Unchange	670	667	827	850	749.04	694	804	1.159	0.213	0.0792001	0.669276
ENSMUSG00000004231	Pax2	Unchange	5	4	11	8	6.88	4	9	1.946	0.961	0.373423	0.968426
ENSMUSG00000004233	Wars2	Unchange	119	117	120	94	112.47	122	102	0.837	-0.257	0.352552	0.960302
ENSMUSG00000004263	Atn1	Unchange	1186	1044	1418	1459	1268.69	1158	1380	1.191	0.253	0.0207923	0.399238
ENSMUSG00000004264	Phb2	Unchange	4637	5354	5464	5525	5226.19	5184	5268	1.016	0.023	0.783635	0.996888
ENSMUSG00000004266	Ptpn6	Unchange	356	347	394	381	368.19	365	372	1.018	0.026	0.870964	0.996888
ENSMUSG00000004267	Eno2	Unchange	1102	1193	1022	974	1073.79	1191	956	0.803	-0.316	0.00350837	0.147964
ENSMUSG00000004268	Emg1	Unchange	1476	1608	1468	1501	1511.96	1600	1424	0.89	-0.169	0.088337	0.693434
ENSMUSG00000004270	Lpcat3	Unchange	897	992	994	1049	979.98	980	980	0.999	-0.001	0.994704	0.998923
ENSMUSG00000004285	Atp6v1f	Unchange	1618	1757	1821	1748	1731	1752	1710	0.977	-0.034	0.720144	0.996888
ENSMUSG00000004296	Il12b	Unchange	0	0	0	0	0	0	0	NA	NA	NA	NA
ENSMUSG00000004317	Clcn5	Unchange	1579	1376	1844	1777	1634.97	1534	1736	1.131	0.178	0.0847596	0.684075
ENSMUSG00000004319	Clcn3	Unchange	2903	2679	3244	3041	2954.95	2898	3012	1.039	0.056	0.521171	0.994432
ENSMUSG00000004328	Hif3a	Unchange	174	200	188	194	188.61	194	183	0.944	-0.083	0.699445	0.996888
ENSMUSG00000004341	Gpx6	Unchange	7	10	3	3	5.85	8	3	0.326	-1.616	0.177929	0.851148
ENSMUSG00000004344	Gpx5	Unchange	0	0	1	0	0.24	0	0	2.502	1.323	0.791175	NA
ENSMUSG00000004347	Pde1c	Unchange	14	10	13	13	12.47	12	12	1	0	0.999966	0.999993
ENSMUSG00000004356	Utp20	Unchange	2833	2749	3114	3049	2925.9	2898	2954	1.02	0.028	0.733738	0.996888
ENSMUSG00000004359	Spic	Unchange	9	9	8	10	8.99	9	9	0.925	-0.113	0.902916	0.996888
ENSMUSG00000004360	9330159F19Rik	Unchange	11	13	6	15	11.29	12	10	0.812	-0.301	0.726823	0.996888
ENSMUSG00000004364	Cul3	Unchange	1790	1637	1807	1688	1727.04	1779	1675	0.941	-0.087	0.373786	0.968426
ENSMUSG00000004366	Sst	Unchange	0	0	0	0	0	0	0	NA	NA	NA	NA
ENSMUSG00000004371	Il11	Unchange	15	15	35	38	25.29	16	35	2.248	1.169	0.0413192	0.538984
ENSMUSG00000004383	Large	Unchange	508	442	445	450	461.19	493	430	0.87	-0.201	0.182466	0.859454
ENSMUSG00000004393	Ddx56	Unchange	961	1050	1020	937	990.64	1044	938	0.899	-0.154	0.17098	0.845533
ENSMUSG00000004394	Tmed4	Unchange	742	837	895	867	831.94	819	844	1.031	0.044	0.714287	0.996888
ENSMUSG00000004415	Col26a1	Unchange	167	157	166	145	158.59	168	149	0.886	-0.175	0.453676	0.986374
ENSMUSG00000004446	Bid	Unchange	758	819	685	668	733.45	818	648	0.793	-0.335	0.00617484	0.21166
ENSMUSG00000004451	Ralb	Unchange	778	873	795	719	791.04	856	726	0.847	-0.24	0.0518188	0.57504
ENSMUSG00000004455	Ppp1cc	Down	5521	6006	5217	5066	5455.29	5982	4929	0.824	-0.279	0.000300636	0.0321663
ENSMUSG00000004460	Dnajb11	Unchange	1167	1218	1362	1346	1267.97	1238	1298	1.049	0.069	0.49669	0.989372
ENSMUSG00000004462	Tbccd1	Unchange	293	328	289	294	300.88	322	280	0.867	-0.205	0.242316	0.908481
ENSMUSG00000004473	Clec11a	Unchange	44	23	38	26	32.72	35	30	0.88	-0.185	0.725941	0.996888
ENSMUSG00000004500	Zfp324	Unchange	32	48	48	74	50.06	42	58	1.413	0.498	0.247243	0.912099
ENSMUSG00000004508	Gab2	Unchange	93	96	108	138	108.1	98	118	1.204	0.267	0.349084	0.958138
ENSMUSG00000004530	Coro1c	Unchange	2537	2696	2708	2656	2643.49	2716	2572	0.947	-0.079	0.351846	0.960302
ENSMUSG00000004535	Tax1bp1	Unchange	1726	1589	1941	1837	1765.83	1720	1810	1.052	0.073	0.445857	0.985362
ENSMUSG00000004540	Psg17	Unchange	7	6	4	4	5.29	6	4	0.568	-0.815	0.501209	0.990654
ENSMUSG00000004542	Psg19	Unchange	0	1	0	5	1.47	0	2	4.671	2.224	0.417618	NA
ENSMUSG00000004552	Ctse	Unchange	0	0	0	0	0	0	0	NA	NA	NA	NA
ENSMUSG00000004558	Ndrg2	Unchange	185	263	188	176	203.37	232	174	0.751	-0.413	0.067277	0.634987
ENSMUSG00000004561	Mettl17	Unchange	218	202	207	227	213.11	218	208	0.955	-0.067	0.744347	0.996888
ENSMUSG00000004562	Arhgef40	Unchange	539	460	557	591	534.65	519	550	1.061	0.086	0.555613	0.996888
ENSMUSG00000004565	Pnpla6	Unchange	1593	1671	2005	1997	1806.26	1694	1919	1.133	0.18	0.0507565	0.572919
ENSMUSG00000004567	Mcoln1	Unchange	1646	1797	1734	1747	1727.78	1786	1669	0.934	-0.098	0.302909	0.939819
ENSMUSG00000004568	Arhgef18	Unchange	1841	1872	1774	1919	1849.21	1927	1772	0.919	-0.122	0.203246	0.881878
ENSMUSG00000004591	Pkn2	Unchange	1019	966	1147	1022	1034.8	1030	1040	1.009	0.012	0.912385	0.996888
ENSMUSG00000004609	Cd33	Unchange	2	2	8	4	3.9	2	6	2.762	1.466	0.317044	0.942746
ENSMUSG00000004610	Etfb	Unchange	1369	1510	1611	1688	1537.98	1494	1582	1.059	0.083	0.412423	0.980575
ENSMUSG00000004612	Nkg7	Unchange	0	0	0	3	0.73	0	2	7.612	2.928	0.42977	NA
ENSMUSG00000004613	Lim2	Unchange	0	0	0	0	0	0	0	NA	NA	NA	NA
ENSMUSG00000004626	Stxbp2	Unchange	2390	2222	2491	2508	2395.5	2394	2396	1.001	0.002	0.986516	0.998923
ENSMUSG00000004630	Pcp2	Unchange	4	5	9	8	6.41	4	8	1.744	0.803	0.468967	0.986374
ENSMUSG00000004631	Sgce	Unchange	471	386	500	464	453.51	446	462	1.038	0.054	0.730596	0.996888
ENSMUSG00000004633	Chn2	Unchange	115	89	96	116	103.85	106	102	0.96	-0.059	0.842539	0.996888
ENSMUSG00000004637	Wwox	Unchange	407	440	376	374	399.54	440	360	0.818	-0.29	0.060846	0.6141
ENSMUSG00000004642	Slbp	Up	762	849	1227	1226	1005.97	836	1176	1.407	0.492	1.14754e-05	0.0027232
ENSMUSG00000004651	Tyr	Unchange	0	0	0	0	0	0	0	NA	NA	NA	NA
ENSMUSG00000004654	Ghrhr	Unchange	1	0	0	0	0.26	0	0	0.338	-1.563	0.754437	NA
ENSMUSG00000004655	Aqp1	Unchange	3	1	3	3	2.48	2	3	1.383	0.468	0.790665	NA
ENSMUSG00000004661	Arid3b	Unchange	1227	1217	1338	1296	1265.56	1268	1262	0.995	-0.007	0.94634	0.997548
ENSMUSG00000004665	Cnn2	Unchange	4469	3575	4976	4897	4455.27	4178	4733	1.133	0.18	0.0773395	0.663678
ENSMUSG00000004667	Polr2e	Unchange	3005	3784	3233	3274	3320.68	3522	3120	0.886	-0.175	0.0895454	0.69602
ENSMUSG00000004668	Abca13	Unchange	7	8	13	5	8.18	8	8	1.104	0.143	0.886262	0.996888
ENSMUSG00000004677	Myo9b	Unchange	2262	2067	2508	2288	2272.76	2248	2298	1.023	0.032	0.730634	0.996888
ENSMUSG00000004698	Hdac9	Unchange	36	37	67	36	43.55	38	49	1.3	0.378	0.408065	0.979946
ENSMUSG00000004707	Ly9	Unchange	0	0	0	2	0.49	0	1	5.074	2.343	0.592088	NA
ENSMUSG00000004709	Cd244	Unchange	0	1	0	0	0.26	0	0	0.34	-1.555	0.755668	NA
ENSMUSG00000004730	Emr1	Unchange	0	0	0	1	0.24	0	0	2.532	1.34	0.788469	NA
ENSMUSG00000004748	Mtfp1	Unchange	132	196	140	164	157.97	170	146	0.857	-0.222	0.387659	0.972431
ENSMUSG00000004768	Rab23	Unchange	522	514	483	447	491.7	538	446	0.829	-0.271	0.0563026	0.595181
ENSMUSG00000004771	Rab11a	Unchange	1275	1170	1246	1185	1217.23	1270	1166	0.918	-0.123	0.244455	0.909766
ENSMUSG00000004788	Eif2b2	Unchange	768	853	872	895	844.19	842	847	1.007	0.01	0.930335	0.996888
ENSMUSG00000004789	Dlst	Unchange	1935	2113	1944	2050	2007.98	2100	1916	0.912	-0.133	0.158981	0.836498
ENSMUSG00000004791	Pgf	Unchange	90	92	101	106	96.86	94	100	1.051	0.072	0.805939	0.996888
ENSMUSG00000004798	Ulk2	Unchange	568	502	672	545	569.15	556	583	1.049	0.069	0.638426	0.996888
ENSMUSG00000004814	Ccl24	Unchange	0	0	0	0	0	0	0	NA	NA	NA	NA
ENSMUSG00000004815	Dgkq	Unchange	437	433	437	420	431.17	452	410	0.91	-0.137	0.358437	0.9631
ENSMUSG00000004821	Tmed11	Unchange	0	0	0	0	0	0	0	NA	NA	NA	NA
ENSMUSG00000004837	Grap	Unchange	3	2	5	2	2.97	2	4	1.287	0.364	0.821521	NA
ENSMUSG00000004842	Pou1f1	Unchange	0	0	0	0	0	0	0	NA	NA	NA	NA
ENSMUSG00000004843	Chmp2b	Unchange	684	578	630	612	625.33	656	596	0.909	-0.138	0.315141	0.942746
ENSMUSG00000004846	Plod3	Unchange	1384	1276	1692	1739	1513.05	1381	1645	1.191	0.253	0.0120047	0.309049
ENSMUSG00000004849	Ap1s1	Unchange	1386	1393	1550	1482	1447.8	1442	1454	1.008	0.011	0.910913	0.996888
ENSMUSG00000004864	Mapk13	Unchange	416	423	458	427	429.78	436	424	0.974	-0.038	0.799252	0.996888
ENSMUSG00000004865	Srpk1	Unchange	1948	2001	1929	1842	1928.46	2050	1808	0.882	-0.181	0.0437813	0.54576
ENSMUSG00000004872	Pax3	Unchange	18	32	18	18	21.59	26	17	0.666	-0.587	0.346591	0.957094
ENSMUSG00000004880	Lbr	Unchange	2074	2238	2343	2229	2214.44	2238	2192	0.979	-0.03	0.735103	0.996888
ENSMUSG00000004885	Crabp2	Unchange	163	162	186	204	177.88	168	187	1.109	0.149	0.499995	0.990477
ENSMUSG00000004891	Nes	Unchange	1019	812	1205	1174	1045.65	951	1140	1.199	0.262	0.0371384	0.517056
ENSMUSG00000004892	Bcan	Unchange	94	99	63	74	82.95	100	66	0.656	-0.608	0.0558182	0.593134
ENSMUSG00000004894	Hapln2	Unchange	2	0	4	6	2.92	1	5	4.615	2.206	0.229849	NA
ENSMUSG00000004895	Prcc	Unchange	1141	1199	1096	1095	1132.39	1214	1050	0.865	-0.209	0.0464159	0.55672
ENSMUSG00000004896	Rrnad1	Unchange	296	243	279	290	276.38	280	272	0.975	-0.037	0.845497	0.996888
ENSMUSG00000004897	Hdgf	Unchange	10749	11626	11802	12254	11573.2	11611	11536	0.994	-0.009	0.899404	0.996888
ENSMUSG00000004902	Slc25a18	Unchange	19	13	22	29	20.56	16	24	1.473	0.559	0.377744	0.968426
ENSMUSG00000004929	Thop1	Unchange	1499	1705	1727	1798	1676.39	1662	1690	1.017	0.024	0.81258	0.996888
ENSMUSG00000004931	Apba3	Unchange	772	767	875	887	821.81	799	845	1.058	0.081	0.488941	0.988042
ENSMUSG00000004933	Matk	Unchange	35	49	45	45	43.35	44	44	0.99	-0.014	0.974301	0.998923
ENSMUSG00000004934	Pias4	Unchange	1290	1387	1210	1212	1275.18	1389	1161	0.836	-0.259	0.011559	0.303474
ENSMUSG00000004936	Map2k1	Unchange	1530	1551	1686	1562	1577.77	1599	1556	0.973	-0.039	0.684588	0.996888
ENSMUSG00000004937	Sgta	Unchange	1846	1968	1896	1919	1904.19	1980	1829	0.924	-0.114	0.215532	0.891609
ENSMUSG00000004939	Nmrk2	Unchange	0	2	2	6	2.45	1	4	3.724	1.897	0.338477	NA
ENSMUSG00000004945	Tmem242	Unchange	673	682	720	753	704.82	703	706	1.004	0.006	0.959741	0.998658
ENSMUSG00000004947	Dtx2	Unchange	535	537	545	563	543.85	556	531	0.955	-0.067	0.624688	0.996888
ENSMUSG00000004948	Zp3	Unchange	72	84	124	134	102.34	81	124	1.529	0.612	0.0338528	0.502586
ENSMUSG00000004951	Hspb1	Unchange	5008	4539	5683	5618	5187.07	4956	5418	1.093	0.128	0.116276	0.759417
ENSMUSG00000004952	Rasa4	Unchange	192	242	241	245	229.07	225	233	1.035	0.05	0.807986	0.996888
ENSMUSG00000004961	Syt5	Unchange	34	57	53	53	48.99	47	50	1.077	0.107	0.800347	0.996888
ENSMUSG00000004980	Hnrnpa2b1	Unchange	13828	14036	15247	13873	14207.4	14462	13953	0.965	-0.052	0.468299	0.986374
ENSMUSG00000004988	Fxyd4	Unchange	13	8	16	16	13.13	11	16	1.406	0.492	0.529598	0.996888
ENSMUSG00000004994	Ccdc130	Unchange	473	469	440	508	471.91	489	455	0.93	-0.104	0.487906	0.987926
ENSMUSG00000004996	Mri1	Unchange	710	775	795	777	762.07	770	754	0.978	-0.032	0.789896	0.996888
ENSMUSG00000005034	Prkacb	Unchange	513	508	504	496	504.66	530	480	0.905	-0.145	0.299829	0.937842
ENSMUSG00000005043	Sgsh	Unchange	134	134	178	204	161.19	139	184	1.317	0.398	0.0887634	0.694159
ENSMUSG00000005045	Chd5	Unchange	484	608	543	547	544.51	566	522	0.922	-0.116	0.4323	0.985362
ENSMUSG00000005054	Cstb	Unchange	1729	1675	1787	1740	1728.8	1767	1690	0.957	-0.064	0.493897	0.98922
ENSMUSG00000005057	Sh2b2	Unchange	91	123	92	101	101.78	111	92	0.834	-0.262	0.375428	0.968426
ENSMUSG00000005069	Pex5	Unchange	967	1061	1018	1067	1026.11	1052	1000	0.95	-0.074	0.509603	0.991251
ENSMUSG00000005078	Jkamp	Unchange	522	485	636	545	544.23	523	566	1.082	0.114	0.422329	0.983439
ENSMUSG00000005087	Cd44	Unchange	355	332	423	420	380.39	357	404	1.133	0.18	0.253545	0.917937
ENSMUSG00000005089	Slc1a2	Unchange	1	1	2	2	1.48	1	2	1.847	0.885	0.694192	NA
ENSMUSG00000005102	Eif2ak4	Unchange	558	560	639	625	593.09	580	606	1.044	0.062	0.633681	0.996888
ENSMUSG00000005103	Wdr1	Unchange	1605	1510	1707	1567	1592.95	1617	1568	0.97	-0.044	0.657902	0.996888
ENSMUSG00000005107	Slc2a9	Unchange	4	2	4	8	4.45	3	6	1.851	0.888	0.511241	0.991555
ENSMUSG00000005124	Wisp1	Unchange	359	265	421	351	346.93	324	370	1.141	0.19	0.310751	0.942503
ENSMUSG00000005125	Ndrg1	Unchange	460	381	601	674	524.21	436	612	1.401	0.486	0.00146155	0.0867093
ENSMUSG00000005131	4930550C14Rik	Unchange	11	25	35	36	26.35	18	34	1.825	0.868	0.137788	0.797459
ENSMUSG00000005142	Man2b1	Unchange	1288	1396	1487	1545	1423.36	1392	1454	1.044	0.062	0.540424	0.996888
ENSMUSG00000005148	Klf5	Unchange	1689	1815	1470	1666	1661.46	1818	1504	0.827	-0.273	0.00883846	0.260095
ENSMUSG00000005150	Wdr83	Unchange	433	464	634	582	524.08	466	583	1.252	0.324	0.0203073	0.395256
ENSMUSG00000005161	Prdx2	Unchange	3301	3456	3895	3815	3601.29	3506	3696	1.054	0.076	0.337763	0.95267
ENSMUSG00000005198	Polr2a	Up	6623	6568	10396	10663	8472.22	6847	10098	1.475	0.561	7.74898e-15	1.10334e-11
ENSMUSG00000005202	Shbg	Unchange	0	1	2	0	0.73	0	1	1.832	0.874	0.802411	NA
ENSMUSG00000005204	Senp3	Unchange	3986	3951	4095	4216	4052.42	4120	3985	0.967	-0.048	0.543447	0.996888
ENSMUSG00000005220	Corin	Unchange	9	5	4	11	7.25	7	8	0.993	-0.011	0.992078	0.998923
ENSMUSG00000005225	Plekha8	Unchange	411	534	475	410	457.03	490	424	0.865	-0.209	0.20174	0.879965
ENSMUSG00000005232	G6pc2	Unchange	0	3	0	2	1.26	2	1	0.624	-0.681	0.803821	NA
ENSMUSG00000005233	Spc25	Unchange	768	889	934	821	850.22	860	841	0.978	-0.032	0.796668	0.996888
ENSMUSG00000005237	Dnah2	Unchange	179	175	261	281	221.86	184	260	1.415	0.5	0.0126771	0.320127
ENSMUSG00000005251	Ripk4	Unchange	297	270	323	295	295.25	294	296	1.006	0.009	0.96043	0.998658
ENSMUSG00000005262	Ufd1l	Unchange	849	882	977	867	890.89	898	884	0.983	-0.024	0.836452	0.996888
ENSMUSG00000005267	Zfp287	Unchange	94	82	102	107	95.81	92	100	1.097	0.133	0.651549	0.996888
ENSMUSG00000005268	Prlr	Unchange	2	5	6	3	3.96	4	4	1.186	0.246	0.861812	0.996888
ENSMUSG00000005299	Letm1	Unchange	878	830	985	948	906.58	886	926	1.045	0.064	0.576943	0.996888
ENSMUSG00000005312	Ubqln1	Unchange	3176	3291	3378	3311	3281.38	3356	3206	0.955	-0.066	0.410428	0.980046
ENSMUSG00000005320	Fgfr4	Unchange	176	230	169	186	190.43	210	170	0.808	-0.307	0.173237	0.846917
ENSMUSG00000005338	Cadm3	Unchange	9	3	8	5	6.23	6	6	0.997	-0.005	0.996553	0.999008
ENSMUSG00000005339	Fcer1a	Unchange	0	0	0	0	0	0	0	NA	NA	NA	NA
ENSMUSG00000005354	Txn2	Unchange	1166	1313	1342	1380	1295.74	1286	1306	1.015	0.021	0.843068	0.996888
ENSMUSG00000005355	Casp14	Unchange	6	10	4	7	6.79	8	6	0.637	-0.65	0.549571	0.996888
ENSMUSG00000005357	Slc1a6	Unchange	13	29	22	19	20.7	22	20	0.903	-0.148	0.819316	0.996888
ENSMUSG00000005360	Slc1a3	Unchange	215	226	199	197	209.35	228	190	0.829	-0.27	0.184785	0.863602
ENSMUSG00000005362	Crbn	Unchange	457	462	472	437	456.29	477	436	0.913	-0.131	0.369909	0.968426
ENSMUSG00000005364	Il5ra	Unchange	0	0	1	0	0.24	0	0	2.502	1.323	0.791175	NA
ENSMUSG00000005370	Msh6	Unchange	5720	6557	5761	5579	5902.72	6370	5436	0.853	-0.229	0.0058003	0.202573
ENSMUSG00000005371	Fbxo11	Unchange	1035	909	950	867	940	1009	870	0.863	-0.213	0.0746695	0.654334
ENSMUSG00000005373	Mlxipl	Unchange	190	160	198	156	175.61	182	170	0.933	-0.1	0.665948	0.996888
ENSMUSG00000005374	Tbl2	Unchange	867	1010	909	906	921.98	974	870	0.893	-0.163	0.171594	0.846656
ENSMUSG00000005378	Wbscr22	Unchange	767	796	846	899	824.03	812	837	1.032	0.045	0.705265	0.996888
ENSMUSG00000005397	Nid1	Unchange	3331	2916	3809	3928	3476.78	3244	3710	1.144	0.194	0.0344567	0.502595
ENSMUSG00000005410	Mcm5	Unchange	6319	7418	6903	7089	6918.01	7126	6710	0.941	-0.087	0.313909	0.942746
ENSMUSG00000005413	Hmox1	Down	2674	2590	2279	2266	2455.67	2732	2178	0.797	-0.327	0.000141623	0.0201649
ENSMUSG00000005417	Mprip	Unchange	3723	3476	4104	4109	3837.38	3738	3938	1.054	0.075	0.357066	0.962377
ENSMUSG00000005442	Cic	Unchange	2752	2827	2928	3126	2899.52	2896	2904	1.003	0.004	0.963518	0.998658
ENSMUSG00000005447	Pafah1b3	Unchange	574	589	687	673	627.77	604	652	1.08	0.111	0.385904	0.970264
ENSMUSG00000005465	Il27ra	Unchange	52	69	56	58	58.71	62	54	0.871	-0.199	0.596326	0.996888
ENSMUSG00000005469	Prkaca	Unchange	1177	1260	1280	1271	1243.8	1264	1223	0.967	-0.048	0.637493	0.996888
ENSMUSG00000005470	Asf1b	Unchange	597	574	525	506	551.02	608	494	0.813	-0.299	0.0275997	0.454511
ENSMUSG00000005474	Myl10	Unchange	2	2	0	1	1.28	2	0	0.232	-2.109	0.427049	NA
ENSMUSG00000005481	Ddx39	Unchange	3718	4127	4123	4436	4087.91	4071	4106	1.008	0.012	0.889731	0.996888
ENSMUSG00000005483	Dnajb1	Unchange	973	937	930	852	922.67	992	854	0.861	-0.215	0.0586778	0.603739
ENSMUSG00000005493	Msh4	Unchange	13	19	38	15	20.94	17	26	1.525	0.608	0.361754	0.963865
ENSMUSG00000005501	Usp40	Unchange	362	351	439	368	378.3	370	386	1.045	0.063	0.699633	0.996888
ENSMUSG00000005503	Evx1	Unchange	4	2	5	4	3.71	3	4	1.382	0.467	0.746175	0.996888
ENSMUSG00000005505	Kbtbd4	Unchange	85	69	86	93	82.92	80	86	1.074	0.102	0.748321	0.996888
ENSMUSG00000005506	Celf1	Unchange	4354	4789	4625	4366	4526.66	4744	4309	0.908	-0.139	0.0857918	0.688044
ENSMUSG00000005510	Ndufs3	Unchange	970	1022	1145	1139	1064.37	1034	1095	1.059	0.083	0.438975	0.985362
ENSMUSG00000005514	Por	Unchange	1173	1090	1291	1308	1210.46	1174	1246	1.061	0.085	0.420531	0.9829
ENSMUSG00000005533	Igf1r	Unchange	654	628	790	809	716.09	666	767	1.152	0.204	0.0985502	0.717892
ENSMUSG00000005534	Insr	Unchange	907	886	959	953	923.66	931	917	0.985	-0.022	0.84457	0.996888
ENSMUSG00000005540	Fcer2a	Unchange	11	4	9	8	7.97	8	8	1.044	0.063	0.950844	0.998451
ENSMUSG00000005547	Cyp2a5	Unchange	0	0	0	0	0	0	0	NA	NA	NA	NA
ENSMUSG00000005553	Atp4a	Unchange	59	81	83	59	70.27	73	68	0.936	-0.095	0.789728	0.996888
ENSMUSG00000005566	Trim28	Unchange	17170	17942	19566	19776	18542.4	18222	18863	1.035	0.05	0.464199	0.986374
ENSMUSG00000005575	Ube2m	Unchange	1850	1739	1995	2170	1930.46	1863	1998	1.072	0.101	0.303151	0.939819
ENSMUSG00000005580	Adcy9	Unchange	124	143	134	145	136.17	138	134	0.966	-0.05	0.841623	0.996888
ENSMUSG00000005583	Mef2c	Unchange	5	5	9	6	6.18	5	8	1.383	0.468	0.676716	0.996888
ENSMUSG00000005609	Ctr9	Unchange	1488	1436	1602	1442	1488.13	1518	1458	0.961	-0.057	0.5659	0.996888
ENSMUSG00000005610	Eif4g2	Unchange	15978	16194	18367	17451	16932.3	16698	17167	1.028	0.04	0.551038	0.996888
ENSMUSG00000005611	Mrvi1	Unchange	9	2	4	7	5.51	6	6	0.924	-0.115	0.926407	0.996888
ENSMUSG00000005615	Pcyt1a	Unchange	446	509	465	473	472.62	495	450	0.908	-0.14	0.342572	0.95533
ENSMUSG00000005621	Zfp592	Unchange	715	721	637	641	679.02	745	613	0.822	-0.283	0.0234364	0.424469
ENSMUSG00000005625	Psmd4	Unchange	2961	3195	3257	3455	3206.76	3194	3219	1.008	0.011	0.899233	0.996888
ENSMUSG00000005628	Tmod4	Unchange	6	6	11	3	6.45	6	6	1.072	0.1	0.929638	0.996888
ENSMUSG00000005640	Insrr	Unchange	48	40	66	61	53.28	46	61	1.332	0.414	0.291023	0.937842
ENSMUSG00000005649	Cabp5	Unchange	0	0	0	0	0	0	0	NA	NA	NA	NA
ENSMUSG00000005656	Snx6	Unchange	1523	1503	1596	1484	1523.32	1571	1476	0.94	-0.09	0.354514	0.960573
ENSMUSG00000005667	Mthfd2	Unchange	3412	3626	3727	3382	3529.31	3652	3406	0.933	-0.101	0.227937	0.900001
ENSMUSG00000005672	Kit	Unchange	764	957	814	796	832.24	892	772	0.864	-0.21	0.107305	0.735632
ENSMUSG00000005674	Tomm40l	Unchange	96	114	134	133	118.47	109	128	1.175	0.232	0.3852	0.969908
ENSMUSG00000005677	Nr1i3	Unchange	4	1	3	0	2.01	2	2	0.548	-0.867	0.680078	NA
ENSMUSG00000005681	Apoa2	Unchange	58	83	64	81	71.36	74	70	0.952	-0.072	0.840017	0.996888
ENSMUSG00000005682	Pan2	Unchange	1473	1516	1529	1531	1509.16	1551	1467	0.946	-0.081	0.401623	0.978034
ENSMUSG00000005683	Cs	Unchange	3962	4398	4006	4084	4108.43	4338	3879	0.894	-0.161	0.0524529	0.578021
ENSMUSG00000005686	Ampd3	Unchange	169	200	147	179	173.95	191	156	0.817	-0.291	0.209569	0.886293
ENSMUSG00000005687	Bcas2	Unchange	2032	2294	2160	1985	2115.41	2244	1986	0.885	-0.176	0.0646206	0.627888
ENSMUSG00000005696	Sh2d1a	Unchange	0	0	0	0	0	0	0	NA	NA	NA	NA
ENSMUSG00000005698	Ctcf	Unchange	2100	2030	2047	1948	2029.27	2144	1915	0.893	-0.163	0.0696437	0.637516
ENSMUSG00000005699	Pard6a	Unchange	271	274	234	227	251.92	283	221	0.781	-0.356	0.0569454	0.597441
ENSMUSG00000005705	Agrp	Unchange	18	15	14	13	15.04	17	13	0.755	-0.405	0.575109	0.996888
ENSMUSG00000005716	Pvalb	Unchange	3	5	1	3	3.04	4	2	0.464	-1.108	0.497006	NA
ENSMUSG00000005718	Tfap4	Unchange	334	392	346	341	353	377	330	0.874	-0.194	0.244719	0.909766
ENSMUSG00000005732	Ranbp1	Unchange	3914	4500	4567	4524	4361.84	4366	4358	0.998	-0.002	0.977277	0.998923
ENSMUSG00000005763	Cd247	Unchange	3	1	12	3	4.61	2	7	3.438	1.782	0.214669	0.890124
ENSMUSG00000005774	Rfx5	Unchange	224	259	245	201	232.08	250	214	0.852	-0.23	0.255435	0.919822
ENSMUSG00000005779	Psmb4	Unchange	3965	4302	4972	4805	4488.14	4290	4686	1.092	0.128	0.106021	0.733387
ENSMUSG00000005800	Mmp8	Unchange	0	0	0	0	0	0	0	NA	NA	NA	NA
ENSMUSG00000005802	Slc30a4	Unchange	340	322	398	385	359.48	344	376	1.092	0.127	0.430064	0.985362
ENSMUSG00000005803	Sqrdl	Unchange	20	16	15	15	16.54	19	14	0.769	-0.378	0.58375	0.996888
ENSMUSG00000005804	Bloc1s6	Unchange	488	438	513	519	487.78	480	495	1.029	0.042	0.774997	0.996888
ENSMUSG00000005813	Metap1	Unchange	1219	1255	1233	1098	1200.38	1284	1116	0.87	-0.201	0.0576909	0.598911
ENSMUSG00000005823	Gpr108	Unchange	481	514	496	533	504.94	516	494	0.956	-0.065	0.646908	0.996888
ENSMUSG00000005824	Tnfsf14	Unchange	1	0	0	0	0.26	0	0	0.338	-1.563	0.754437	NA
ENSMUSG00000005836	Gata6	Unchange	66	55	79	78	69.05	63	76	1.198	0.261	0.450716	0.986374
ENSMUSG00000005846	Rsl1d1	Unchange	3078	3362	3131	3051	3152.56	3342	2964	0.887	-0.173	0.0387142	0.522665
ENSMUSG00000005864	Cnga2	Unchange	1	1	2	2	1.48	1	2	1.847	0.885	0.694192	NA
ENSMUSG00000005871	Apc	Unchange	1861	1856	1898	1840	1860.51	1929	1792	0.929	-0.107	0.238482	0.906659
ENSMUSG00000005873	Reep5	Unchange	889	882	1014	1020	947.21	920	976	1.061	0.085	0.442621	0.985362
ENSMUSG00000005881	Ergic3	Unchange	1879	2100	2318	2315	2142.88	2064	2221	1.076	0.105	0.255261	0.919676
ENSMUSG00000005882	Uqcc1	Unchange	539	588	564	553	560.13	585	536	0.916	-0.127	0.34758	0.957384
ENSMUSG00000005883	Spo11	Unchange	2	2	15	6	6.05	2	10	4.829	2.272	0.0747095	0.654334
ENSMUSG00000005886	Ncoa2	Unchange	1051	912	1146	1068	1040.13	1020	1061	1.041	0.058	0.618116	0.996888
ENSMUSG00000005891	Prl4a1	Unchange	0	0	0	0	0	0	0	NA	NA	NA	NA
ENSMUSG00000005892	Trh	Unchange	888	1225	1032	1127	1065.69	1096	1036	0.945	-0.082	0.558913	0.996888
ENSMUSG00000005893	Nr2c2	Unchange	424	430	424	381	414.46	444	386	0.87	-0.2	0.189285	0.868532
ENSMUSG00000005897	Nr2c1	Unchange	209	169	242	163	195.01	196	194	0.987	-0.018	0.938568	0.996888
ENSMUSG00000005899	Smpd4	Unchange	1069	1210	1047	1114	1109.45	1182	1036	0.876	-0.19	0.0912092	0.699269
ENSMUSG00000005907	Pex1	Unchange	360	382	359	414	377.98	385	371	0.963	-0.054	0.740164	0.996888
ENSMUSG00000005917	Otx1	Unchange	15	20	27	18	19.84	18	22	1.186	0.246	0.700709	0.996888
ENSMUSG00000005936	Kctd20	Unchange	2053	2044	2076	2009	2042.29	2126	1958	0.921	-0.119	0.178276	0.851363
ENSMUSG00000005947	Itgae	Unchange	25	60	46	50	45.03	44	46	1.045	0.064	0.892182	0.996888
ENSMUSG00000005949	Ctns	Unchange	365	365	373	334	358.81	379	338	0.894	-0.161	0.319214	0.942746
ENSMUSG00000005950	P2rx5	Unchange	50	50	49	44	48.23	52	44	0.859	-0.22	0.588961	0.996888
ENSMUSG00000005951	Shpk	Unchange	85	65	77	82	77.08	78	76	0.979	-0.031	0.926073	0.996888
ENSMUSG00000005952	Trpv1	Unchange	0	0	8	9	4.08	0	8	42.709	5.416	0.00530793	0.19266
ENSMUSG00000005958	Ephb3	Unchange	901	962	836	843	885.89	966	805	0.833	-0.264	0.0210895	0.402854
ENSMUSG00000005968	Tuft1	Unchange	407	462	467	432	440.84	451	430	0.955	-0.066	0.664101	0.996888
ENSMUSG00000005973	Rcn1	Unchange	1631	1351	1773	1704	1607.56	1548	1666	1.076	0.106	0.335897	0.95267
ENSMUSG00000005980	Dnase1	Unchange	15	19	45	38	28.69	18	40	2.254	1.172	0.0304494	0.480904
ENSMUSG00000005981	Trap1	Unchange	2186	2513	2653	2736	2511.05	2438	2584	1.06	0.084	0.372888	0.968426
ENSMUSG00000005982	Naa60	Unchange	307	300	375	361	333.92	315	352	1.12	0.163	0.324879	0.945692
ENSMUSG00000005983	1700037C18Rik	Unchange	41	23	44	53	39.91	34	46	1.4	0.485	0.305841	0.940231
ENSMUSG00000005986	Ankrd13d	Unchange	141	148	127	123	134.91	150	120	0.799	-0.324	0.193306	0.870757
ENSMUSG00000005994	Tyrp1	Unchange	0	0	1	0	0.24	0	0	2.502	1.323	0.791175	NA
ENSMUSG00000006005	Tpr	Unchange	4294	3785	4855	4480	4334	4195	4474	1.066	0.093	0.294864	0.937842
ENSMUSG00000006007	Pdc	Unchange	0	0	0	0	0	0	0	NA	NA	NA	NA
ENSMUSG00000006010	BC003331	Unchange	515	472	550	530	515.04	512	518	1.01	0.015	0.916183	0.996888
ENSMUSG00000006014	Prg4	Unchange	4	5	5	4	4.49	4	4	0.923	-0.115	0.929389	0.996888
ENSMUSG00000006019	Dhx34	Unchange	616	574	646	590	605.01	618	592	0.959	-0.061	0.648741	0.996888
ENSMUSG00000006021	Kptn	Unchange	160	166	189	177	172.29	169	176	1.037	0.052	0.814639	0.996888
ENSMUSG00000006024	Napa	Unchange	1651	1736	1919	1893	1792.57	1758	1828	1.04	0.056	0.542518	0.996888
ENSMUSG00000006050	Sra1	Unchange	1021	982	1147	1071	1051.33	1040	1063	1.022	0.032	0.768592	0.996888
ENSMUSG00000006056	Calcoco2	Unchange	179	200	205	152	183.75	196	170	0.869	-0.202	0.376385	0.968426
ENSMUSG00000006057	Atp5g1	Unchange	1660	1832	1912	1875	1813.67	1812	1816	1.002	0.003	0.977657	0.998923
ENSMUSG00000006058	Snf8	Unchange	688	662	684	744	692.86	700	685	0.977	-0.033	0.796167	0.996888
ENSMUSG00000006095	Tbcb	Unchange	1118	1169	1358	1273	1223.88	1187	1261	1.062	0.087	0.396551	0.974953
ENSMUSG00000006127	Inpp5k	Unchange	342	302	429	360	356.12	334	378	1.13	0.177	0.298938	0.937842
ENSMUSG00000006134	Crkl	Unchange	1379	1439	1418	1343	1392.86	1462	1324	0.905	-0.144	0.143972	0.811215
ENSMUSG00000006143	Upk3bl	Unchange	24	25	19	32	24.98	26	24	0.964	-0.053	0.926342	0.996888
ENSMUSG00000006154	Eps8l1	Unchange	4	8	19	16	11.49	6	17	2.695	1.43	0.0993315	0.720182
ENSMUSG00000006169	Clint1	Unchange	2351	2357	2538	2385	2401.46	2444	2360	0.966	-0.051	0.555715	0.996888
ENSMUSG00000006179	Prss16	Unchange	130	161	149	130	142.3	151	134	0.885	-0.176	0.482635	0.986715
ENSMUSG00000006191	Cdkal1	Unchange	303	286	267	235	273.12	306	240	0.787	-0.346	0.0593963	0.606747
ENSMUSG00000006200	Rhox6	Unchange	58	53	55	74	59.79	58	62	1.075	0.104	0.782736	0.996888
ENSMUSG00000006204	5430419D17Rik	Unchange	0	0	0	0	0	0	0	NA	NA	NA	NA
ENSMUSG00000006205	Htra1	Unchange	1258	979	1474	1544	1304.58	1162	1448	1.246	0.317	0.0112413	0.298103
ENSMUSG00000006215	Zbtb17	Unchange	616	627	590	538	592.81	645	540	0.838	-0.255	0.053867	0.585314
ENSMUSG00000006216	Clcnkb	Unchange	54	65	68	72	64.44	62	67	1.087	0.121	0.734838	0.996888
ENSMUSG00000006218	Fam131c	Unchange	120	150	96	116	120.9	140	102	0.726	-0.462	0.0918715	0.699269
ENSMUSG00000006219	Fblim1	Unchange	3080	4213	3553	3922	3683.95	3782	3586	0.948	-0.077	0.742265	0.996888
ENSMUSG00000006221	Hspb7	Unchange	9	6	16	19	12.3	8	16	2.156	1.108	0.17708	0.84964
ENSMUSG00000006235	Epor	Unchange	44	65	52	44	51.25	56	46	0.814	-0.298	0.46668	0.986374
ENSMUSG00000006241	Ccdc159	Unchange	82	68	101	90	84.7	78	92	1.175	0.233	0.460009	0.986374
ENSMUSG00000006262	Mob1b	Unchange	503	401	606	477	493.99	470	518	1.105	0.144	0.385315	0.969908
ENSMUSG00000006269	Atp6v1b1	Unchange	1	5	2	1	2.27	3	2	0.462	-1.114	0.558208	NA
ENSMUSG00000006270	Vax1	Unchange	10	9	5	11	8.78	10	8	0.78	-0.358	0.709132	0.996888
ENSMUSG00000006273	Atp6v1b2	Unchange	3703	3789	3801	3858	3780.29	3888	3672	0.944	-0.083	0.294385	0.937842
ENSMUSG00000006276	Eps15l1	Unchange	1534	1620	1653	1718	1626.65	1637	1616	0.988	-0.018	0.851261	0.996888
ENSMUSG00000006281	Tep1	Unchange	744	758	884	913	820.62	780	862	1.105	0.144	0.218299	0.894989
ENSMUSG00000006288	Ttc5	Unchange	635	665	679	672	661.16	675	648	0.96	-0.059	0.639944	0.996888
ENSMUSG00000006289	Osgep	Unchange	867	904	955	918	908.43	919	898	0.977	-0.034	0.763196	0.996888
ENSMUSG00000006299	Aamp	Unchange	2059	2133	2561	2527	2307.35	2176	2440	1.121	0.165	0.055541	0.592469
ENSMUSG00000006301	Tmbim1	Unchange	1165	1020	1308	1292	1190.45	1134	1246	1.099	0.136	0.219895	0.895628
ENSMUSG00000006304	Arpc2	Unchange	2383	2245	2516	2545	2414.5	2402	2426	1.01	0.014	0.870601	0.996888
ENSMUSG00000006307	Kmt2b	Unchange	2816	2966	2781	2789	2835.53	3000	2670	0.89	-0.168	0.0436936	0.54536
ENSMUSG00000006310	Zbtb32	Unchange	318	256	317	322	302.24	298	306	1.028	0.04	0.828691	0.996888
ENSMUSG00000006311	Etv2	Unchange	11	19	19	17	16.4	16	17	1.109	0.149	0.831858	0.996888
ENSMUSG00000006313	Upk1a	Unchange	28	20	30	29	26.61	25	28	1.134	0.182	0.741192	0.996888
ENSMUSG00000006315	Tmem147	Unchange	786	815	889	883	840.2	830	850	1.022	0.032	0.782225	0.996888
ENSMUSG00000006333	Rps9	Unchange	16973	18933	18819	19167	18422.1	18631	18214	0.978	-0.033	0.662616	0.996888
ENSMUSG00000006335	Tfpt	Unchange	261	293	309	305	290.9	287	294	1.024	0.034	0.847992	0.996888
ENSMUSG00000006342	Susd2	Unchange	473	615	519	535	534.86	564	506	0.895	-0.159	0.299627	0.937842
ENSMUSG00000006344	Ggt5	Unchange	14	16	10	14	13.55	16	12	0.74	-0.434	0.570469	0.996888
ENSMUSG00000006345	Ggt1	Unchange	226	269	211	226	233.2	257	210	0.816	-0.293	0.142511	0.809298
ENSMUSG00000006356	Crip2	Unchange	732	653	748	797	730.04	719	741	1.03	0.043	0.736343	0.996888
ENSMUSG00000006360	Crip1	Unchange	111	127	122	134	123.14	124	123	0.994	-0.008	0.974633	0.998923
ENSMUSG00000006362	Cbfa2t3	Unchange	89	58	87	80	78.2	76	80	1.048	0.068	0.842829	0.996888
ENSMUSG00000006369	Fbln1	Unchange	753	792	831	832	799.54	802	797	0.994	-0.008	0.94459	0.997369
ENSMUSG00000006373	Pgrmc1	Unchange	2180	1927	2760	2750	2386.98	2132	2642	1.239	0.309	0.00105725	0.0714717
ENSMUSG00000006378	Gcat	Unchange	698	952	848	854	835.85	856	816	0.954	-0.069	0.628798	0.996888
ENSMUSG00000006386	Tek	Unchange	71	70	70	69	69.91	73	66	0.91	-0.135	0.690258	0.996888
ENSMUSG00000006389	Mpl	Unchange	0	1	8	3	2.88	0	6	10.122	3.339	0.111936	NA
ENSMUSG00000006390	Elovl1	Unchange	411	369	476	462	427.29	405	450	1.11	0.151	0.322283	0.944049
ENSMUSG00000006392	Med8	Unchange	587	660	627	582	613.2	647	580	0.895	-0.159	0.232332	0.903668
ENSMUSG00000006395	Hyi	Unchange	130	126	186	194	157.56	133	182	1.371	0.456	0.050636	0.572919
ENSMUSG00000006398	Cdc20	Unchange	3223	3582	3946	4082	3690.3	3531	3850	1.09	0.125	0.144307	0.811643
ENSMUSG00000006403	Adamts4	Unchange	179	172	277	247	216.62	182	251	1.378	0.463	0.022484	0.415348
ENSMUSG00000006411	Pvrl4	Unchange	66	55	67	63	62.57	63	62	0.992	-0.012	0.973586	0.998923
ENSMUSG00000006412	Pfdn2	Unchange	1101	1174	1204	1229	1173.59	1180	1166	0.988	-0.017	0.869096	0.996888
ENSMUSG00000006418	Rnf114	Unchange	1509	1742	1707	1593	1634.09	1686	1582	0.938	-0.093	0.36351	0.963993
ENSMUSG00000006423	C330007P06Rik	Unchange	432	421	504	439	447.25	443	452	1.02	0.029	0.846102	0.996888
ENSMUSG00000006435	Neurl1a	Unchange	701	833	880	886	821.26	796	847	1.064	0.089	0.475059	0.986374
ENSMUSG00000006442	Srm	Unchange	2635	3124	2673	2955	2843.77	2988	2700	0.904	-0.146	0.14907	0.819996
ENSMUSG00000006445	Epha2	Unchange	1250	1290	1509	1667	1420.89	1318	1524	1.156	0.209	0.0453728	0.554723
ENSMUSG00000006456	Rbm14	Unchange	484	542	659	605	569.02	532	606	1.138	0.186	0.174574	0.847989
ENSMUSG00000006457	Actn3	Unchange	62	87	98	121	91.19	78	105	1.36	0.443	0.162477	0.837076
ENSMUSG00000006462	A530013C23Rik	Unchange	3	0	7	1	2.68	2	4	2.436	1.285	0.500521	NA
ENSMUSG00000006463	Zdhhc24	Unchange	336	336	418	379	365.33	349	382	1.095	0.131	0.414902	0.981805
ENSMUSG00000006464	Bbs1	Unchange	138	136	137	125	133.88	142	126	0.883	-0.18	0.472125	0.986374
ENSMUSG00000006469	Slc34a3	Unchange	46	72	87	78	70.11	61	79	1.292	0.37	0.301453	0.939448
ENSMUSG00000006471	Ndor1	Unchange	619	676	686	694	666.82	672	662	0.985	-0.022	0.860045	0.996888
ENSMUSG00000006476	Nsmf	Unchange	305	309	361	342	327.8	318	337	1.057	0.08	0.629876	0.996888
ENSMUSG00000006488	Prl7a1	Unchange	0	0	0	0	0	0	0	NA	NA	NA	NA
ENSMUSG00000006490	Prl8a9	Unchange	0	0	0	0	0	0	0	NA	NA	NA	NA
ENSMUSG00000006494	Pdk1	Unchange	1296	1328	1414	1433	1363.44	1362	1365	1.002	0.003	0.973379	0.998923
ENSMUSG00000006498	Ptbp1	Unchange	6951	7562	7311	7226	7249.95	7531	6969	0.925	-0.112	0.135798	0.793191
ENSMUSG00000006517	Mvd	Unchange	637	664	706	717	678.73	676	682	1.01	0.015	0.9046	0.996888
ENSMUSG00000006519	Cyba	Unchange	1364	1366	1554	1595	1463.45	1417	1510	1.066	0.092	0.348163	0.957519
ENSMUSG00000006522	Itih3	Unchange	0	1	3	2	1.45	0	2	4.614	2.206	0.385405	NA
ENSMUSG00000006526	Tmem110	Unchange	426	413	449	454	434.23	436	432	0.994	-0.009	0.954375	0.998658
ENSMUSG00000006527	Sfmbt1	Unchange	260	266	252	203	245.43	273	218	0.798	-0.325	0.0970991	0.714998
ENSMUSG00000006529	Itih1	Unchange	1	0	8	11	4.82	0	10	17.565	4.135	0.0259422	0.442906
ENSMUSG00000006538	Ihh	Unchange	4	3	5	2	3.49	4	4	0.92	-0.121	0.935376	0.996888
ENSMUSG00000006542	Prkag3	Unchange	7	5	9	3	5.98	6	6	0.919	-0.122	0.916758	0.996888
ENSMUSG00000006546	Cryba2	Unchange	2	1	3	5	2.7	2	4	2.466	1.302	0.4527	NA
ENSMUSG00000006567	Atp7b	Unchange	95	126	100	77	99.67	114	85	0.739	-0.436	0.149654	0.820803
ENSMUSG00000006570	Defb2	Unchange	0	0	0	0	0	0	0	NA	NA	NA	NA
ENSMUSG00000006574	Slc4a1	Unchange	54	63	80	98	73.07	60	86	1.407	0.493	0.149243	0.820137
ENSMUSG00000006575	Rundc3a	Unchange	471	535	471	520	498.68	522	476	0.911	-0.135	0.360147	0.963571
ENSMUSG00000006576	Slc4a3	Unchange	273	249	291	275	271.13	271	272	1.001	0.002	0.993268	0.998923
ENSMUSG00000006585	Cdt1	Down	2461	2925	2235	2242	2470.31	2794	2146	0.768	-0.381	0.00010187	0.0161163
ENSMUSG00000006586	Runx1t1	Unchange	40	67	47	56	52.45	56	50	0.891	-0.167	0.687531	0.996888
ENSMUSG00000006587	Snai3	Unchange	334	261	301	264	289.85	309	270	0.876	-0.191	0.318127	0.942746
ENSMUSG00000006589	Aprt	Unchange	1726	1591	1845	1917	1763.01	1722	1804	1.048	0.067	0.491411	0.988172
ENSMUSG00000006599	Gtf2h1	Unchange	2299	2489	2377	2345	2374.13	2485	2264	0.911	-0.134	0.126023	0.777562
ENSMUSG00000006611	Hfe	Unchange	18	25	29	35	26.51	22	30	1.377	0.461	0.406227	0.979946
ENSMUSG00000006638	Abhd1	Unchange	4	9	4	7	6.01	6	6	0.785	-0.35	0.762532	0.996888
ENSMUSG00000006641	Slc5a6	Unchange	289	279	316	320	299.89	295	304	1.034	0.049	0.780012	0.996888
ENSMUSG00000006642	Tcf23	Unchange	4	3	7	8	5.42	4	8	1.98	0.985	0.416392	0.982126
ENSMUSG00000006649	Nphs1	Unchange	1309	1211	1428	1408	1333.89	1308	1360	1.039	0.056	0.588065	0.996888
ENSMUSG00000006651	Aplp1	Unchange	1217	1385	1367	1446	1349.56	1350	1349	0.999	-0.001	0.991103	0.998923
ENSMUSG00000006673	Qrich1	Unchange	1829	1763	1674	1657	1730.71	1864	1597	0.856	-0.224	0.0166063	0.361836
ENSMUSG00000006675	P4htm	Unchange	104	130	106	121	115.15	122	108	0.897	-0.157	0.570521	0.996888
ENSMUSG00000006676	Usp19	Unchange	2638	2443	2654	2731	2609.95	2638	2582	0.979	-0.031	0.730134	0.996888
ENSMUSG00000006678	Pola1	Unchange	927	991	989	925	956.29	996	917	0.922	-0.118	0.293046	0.937842
ENSMUSG00000006699	Cdc42	Unchange	4581	4439	4790	4534	4575.39	4682	4468	0.954	-0.067	0.383502	0.969362
ENSMUSG00000006705	Pknox1	Unchange	381	418	341	349	372.73	415	331	0.798	-0.326	0.0418745	0.539512
ENSMUSG00000006711	D130043K22Rik	Unchange	3	3	11	11	6.83	3	10	3.387	1.76	0.118277	0.762501
ENSMUSG00000006715	Gmnn	Unchange	773	879	738	745	784.08	857	711	0.829	-0.27	0.0284985	0.464516
ENSMUSG00000006717	Acot13	Unchange	416	472	447	447	444.67	460	429	0.93	-0.104	0.486931	0.987628
ENSMUSG00000006720	Zfp184	Unchange	141	153	125	136	138.88	152	125	0.82	-0.286	0.2488	0.914599
ENSMUSG00000006724	Cyp27b1	Unchange	28	19	38	45	32.13	24	40	1.631	0.706	0.168071	0.840818
ENSMUSG00000006728	Cdk4	Unchange	4220	4577	4698	4792	4557.6	4564	4550	0.997	-0.005	0.953252	0.998644
ENSMUSG00000006731	B4galnt1	Unchange	243	242	298	329	276.25	252	300	1.195	0.257	0.160715	0.837076
ENSMUSG00000006732	Mettl1	Unchange	419	464	483	476	458.95	458	460	1.003	0.005	0.974051	0.998923
ENSMUSG00000006736	Tspan31	Unchange	958	978	1041	1069	1008.27	1005	1012	1.007	0.01	0.927995	0.996888
ENSMUSG00000006740	Kif5b	Unchange	2519	2265	2658	2500	2477.87	2484	2472	0.995	-0.007	0.941376	0.996888
ENSMUSG00000006763	Saal1	Unchange	698	662	714	645	678.57	706	652	0.922	-0.116	0.361376	0.963865
ENSMUSG00000006764	Tph2	Unchange	3	2	1	5	2.75	2	3	1.114	0.156	0.927119	NA
ENSMUSG00000006777	Krt23	Unchange	0	0	0	0	0	0	0	NA	NA	NA	NA
ENSMUSG00000006782	Cnp	Unchange	213	184	233	210	209.2	206	212	1.03	0.042	0.83847	0.996888
ENSMUSG00000006784	Ttc25	Unchange	62	60	59	54	58.74	64	54	0.855	-0.226	0.541667	0.996888
ENSMUSG00000006800	Sulf2	Unchange	3281	3778	3694	3979	3671.35	3662	3680	1.005	0.007	0.940466	0.996888
ENSMUSG00000006818	Sod2	Unchange	1122	1340	1337	1297	1269.91	1277	1262	0.988	-0.017	0.880712	0.996888
ENSMUSG00000006850	Tmco6	Unchange	325	380	386	383	367.21	366	369	1.008	0.011	0.945266	0.997369
ENSMUSG00000006906	Stambp	Unchange	128	105	166	129	131.11	121	141	1.168	0.224	0.398881	0.975857
ENSMUSG00000006920	Ezh1	Unchange	950	1022	892	963	956.53	1024	890	0.869	-0.202	0.079724	0.669276
ENSMUSG00000006930	Hap1	Unchange	1854	1885	2192	2238	2032.34	1940	2124	1.095	0.13	0.145267	0.813245
ENSMUSG00000006931	Leprel4	Unchange	502	448	581	607	531.47	494	570	1.155	0.208	0.143457	0.810913
ENSMUSG00000006932	Ctnnb1	Unchange	10518	10046	11898	11290	10894.1	10675	11114	1.041	0.058	0.41679	0.982276
ENSMUSG00000006941	Eif1b	Unchange	428	527	496	415	465.85	496	436	0.881	-0.183	0.250788	0.916328
ENSMUSG00000006948	Klk4	Unchange	0	1	1	0	0.49	0	0	0.922	-0.117	0.977285	NA
ENSMUSG00000006958	Chrd	Unchange	106	121	125	123	118.33	118	118	1.009	0.013	0.959912	0.998658
ENSMUSG00000006998	Psmd2	Unchange	6151	6265	6839	6937	6524.55	6444	6605	1.025	0.036	0.625294	0.996888
ENSMUSG00000007021	Syngr3	Unchange	100	106	107	87	99.9	106	92	0.869	-0.202	0.486183	0.987561
ENSMUSG00000007029	Vars	Unchange	5163	5545	5771	5812	5555.07	5557	5554	0.999	-0.001	0.990712	0.998923
ENSMUSG00000007030	Vwa7	Unchange	28	19	28	28	25.63	24	27	1.1	0.137	0.807562	0.996888
ENSMUSG00000007033	Hspa1l	Unchange	2	6	15	19	10.23	4	16	3.936	1.977	0.0401437	0.531136
ENSMUSG00000007034	Slc44a4	Unchange	208	206	231	213	213.82	215	213	0.99	-0.014	0.943926	0.997369
ENSMUSG00000007035	Msh5	Unchange	136	172	245	217	190.55	160	222	1.385	0.47	0.0339945	0.502586
ENSMUSG00000007036	Abhd16a	Unchange	262	329	289	335	302.99	306	300	0.976	-0.034	0.854481	0.996888
ENSMUSG00000007038	Neu1	Unchange	1267	1305	1261	1190	1254.76	1334	1175	0.88	-0.184	0.0696381	0.637516
ENSMUSG00000007039	Ddah2	Unchange	1085	1374	1269	1276	1247.83	1276	1220	0.957	-0.064	0.593358	0.996888
ENSMUSG00000007041	Clic1	Unchange	2033	1944	2248	2311	2125.25	2064	2186	1.059	0.083	0.361401	0.963865
ENSMUSG00000007050	Lsm2	Unchange	612	748	670	654	670.08	706	635	0.9	-0.153	0.26079	0.924755
ENSMUSG00000007080	Pole	Unchange	2049	2290	2101	2111	2135.4	2252	2020	0.897	-0.157	0.091188	0.699269
ENSMUSG00000007097	Atp1a2	Unchange	314	322	312	331	319.23	330	308	0.934	-0.098	0.563262	0.996888
ENSMUSG00000007107	Atp1a4	Unchange	4	7	12	9	7.88	6	10	1.763	0.818	0.419167	0.9829
ENSMUSG00000007122	Casq1	Unchange	22	26	27	30	26.12	25	28	1.098	0.135	0.807158	0.996888
ENSMUSG00000007207	Stx1a	Unchange	261	293	267	248	267.12	287	247	0.859	-0.22	0.234007	0.903668
ENSMUSG00000007209	Ceacam9	Unchange	1	0	1	6	1.95	0	4	6.502	2.701	0.255717	NA
ENSMUSG00000007216	Zfp775	Unchange	203	208	249	244	224.82	214	236	1.108	0.148	0.452347	0.986374
ENSMUSG00000007279	Scube2	Unchange	10	20	17	12	14.71	16	14	0.893	-0.164	0.827847	0.996888
ENSMUSG00000007338	Mrpl49	Unchange	822	924	848	842	858.07	906	810	0.894	-0.161	0.173295	0.846917
ENSMUSG00000007379	Dennd2c	Unchange	952	1036	828	846	917.13	1032	803	0.778	-0.362	0.00158279	0.0902407
ENSMUSG00000007411	Mark3	Unchange	1681	1655	1782	1744	1710.9	1732	1690	0.976	-0.035	0.707086	0.996888
ENSMUSG00000007415	Gatad1	Unchange	1212	1191	1277	1217	1221.32	1248	1196	0.958	-0.061	0.54925	0.996888
ENSMUSG00000007440	Pcdha2	Unchange	26	22	17	24	22.31	25	20	0.79	-0.34	0.572138	0.996888
ENSMUSG00000007457	2310003L06Rik	Unchange	2	2	3	2	2.23	2	2	1.153	0.205	0.910575	NA
ENSMUSG00000007458	M6pr	Unchange	3093	3082	3281	3154	3144.72	3205	3084	0.962	-0.055	0.49206	0.988172
ENSMUSG00000007476	Lrrc8a	Unchange	79	79	70	77	76.26	82	70	0.86	-0.218	0.505041	0.991219
ENSMUSG00000007480	Mc5r	Unchange	4	2	5	7	4.44	3	6	1.848	0.886	0.509011	0.991219
ENSMUSG00000007564	Ppp2r1a	Unchange	3808	4001	4153	4235	4037.23	4052	4022	0.992	-0.011	0.889149	0.996888
ENSMUSG00000007570	Fance	Unchange	668	790	797	754	749.87	756	744	0.983	-0.025	0.844089	0.996888
ENSMUSG00000007589	Tinf2	Unchange	902	899	1113	1034	981.83	934	1029	1.101	0.138	0.209427	0.886293
ENSMUSG00000007591	Tssk4	Unchange	1	2	20	24	11.34	2	21	13.567	3.762	0.000855028	0.0623094
ENSMUSG00000007594	Hapln4	Unchange	202	248	211	210	217.63	234	202	0.864	-0.21	0.308601	0.941717
ENSMUSG00000007603	Dus3l	Unchange	870	963	1020	987	956.57	951	962	1.011	0.016	0.884953	0.996888
ENSMUSG00000007610	Gtpbp3	Unchange	797	794	796	828	802.28	826	778	0.943	-0.085	0.474983	0.986374
ENSMUSG00000007613	Tgfbr1	Unchange	605	629	768	698	671.43	640	702	1.097	0.133	0.29289	0.937842
ENSMUSG00000007617	Homer1	Unchange	478	470	524	521	496.52	492	500	1.018	0.026	0.853842	0.996888
ENSMUSG00000007646	Rad51c	Unchange	336	421	364	354	368.42	393	344	0.876	-0.19	0.260323	0.924637
ENSMUSG00000007653	Gabrb2	Unchange	3	4	3	4	3.5	4	4	0.925	-0.112	0.939303	0.996888
ENSMUSG00000007655	Cav1	Unchange	93	93	98	99	95.5	96	94	0.978	-0.032	0.913964	0.996888
ENSMUSG00000007656	Arpp19	Unchange	1796	1834	1842	1794	1813.45	1884	1743	0.925	-0.112	0.217298	0.894989
ENSMUSG00000007659	Bcl2l1	Unchange	1534	1270	1482	1512	1445.84	1456	1436	0.986	-0.02	0.856755	0.996888
ENSMUSG00000007670	Khsrp	Unchange	2624	2803	2576	2782	2693.11	2816	2570	0.912	-0.132	0.14222	0.809298
ENSMUSG00000007682	Dio2	Unchange	0	0	0	1	0.24	0	0	2.532	1.34	0.788469	NA
ENSMUSG00000007721	Ccdc124	Unchange	1428	1642	1598	1711	1589.94	1592	1587	0.996	-0.005	0.959154	0.998658
ENSMUSG00000007739	Cct4	Unchange	7396	7830	8461	8018	7899.74	7902	7898	1	-0.001	0.99275	0.998923
ENSMUSG00000007777	0610009B22Rik	Unchange	428	486	385	359	415.39	474	356	0.752	-0.412	0.00796387	0.248654
ENSMUSG00000007783	Cpt1c	Unchange	800	761	766	781	776.04	810	742	0.915	-0.128	0.289161	0.937114
ENSMUSG00000007805	Twist2	Unchange	48	55	63	77	60.32	54	68	1.257	0.33	0.374822	0.968426
ENSMUSG00000007812	Zfp655	Down	1813	2206	1611	1431	1771.13	2084	1457	0.699	-0.517	2.68137e-06	0.000827202
ENSMUSG00000007815	Rhoa	Unchange	4439	4403	4527	4309	4412.17	4590	4235	0.923	-0.116	0.129132	0.783031
ENSMUSG00000007817	Zmiz1	Unchange	1141	849	1296	1397	1162.68	1034	1292	1.25	0.321	0.0178497	0.371652
ENSMUSG00000007827	Ankrd26	Unchange	490	463	501	540	497.01	494	500	1.009	0.013	0.926976	0.996888
ENSMUSG00000007833	Aldh16a1	Unchange	740	761	916	886	821.38	779	864	1.109	0.149	0.20007	0.878881
ENSMUSG00000007836	Hnrnpa0	Unchange	5113	5309	5710	6020	5517.11	5409	5626	1.04	0.057	0.467431	0.986374
ENSMUSG00000007837	Prrg2	Unchange	211	192	264	264	231.18	209	253	1.21	0.275	0.161717	0.837076
ENSMUSG00000007850	Hnrnph1	Up	6507	5994	9162	8394	7451.15	6490	8412	1.296	0.374	2.49773e-06	0.00079712
ENSMUSG00000007867	Ift43	Unchange	301	319	312	339	317	322	312	0.97	-0.043	0.80063	0.996888
ENSMUSG00000007872	Id3	Unchange	474	469	637	662	556.19	490	623	1.273	0.348	0.0104312	0.287325
ENSMUSG00000007877	Tcap	Unchange	0	0	0	1	0.24	0	0	2.532	1.34	0.788469	NA
ENSMUSG00000007880	Arid1a	Unchange	4090	4160	4147	4401	4190.69	4282	4100	0.957	-0.063	0.437165	0.985362
ENSMUSG00000007888	Crlf1	Unchange	258	233	321	411	303.18	255	352	1.378	0.463	0.0152882	0.351098
ENSMUSG00000007891	Ctsd	Unchange	5900	6469	6522	6458	6320.44	6418	6223	0.969	-0.045	0.560894	0.996888
ENSMUSG00000007892	Rplp1	Unchange	32599	39482	39177	40117	37706.9	37393	38021	1.017	0.024	0.781484	0.996888
ENSMUSG00000007907	Cabs1	Unchange	0	0	3	0	0.71	0	2	7.453	2.898	0.438644	NA
ENSMUSG00000007908	Hmgcll1	Unchange	83	69	100	96	86.44	79	94	1.19	0.251	0.418944	0.9829
ENSMUSG00000007944	Ttc9b	Unchange	22	14	17	22	18.72	18	18	1.001	0.001	0.998453	0.999619
ENSMUSG00000007946	Phox2a	Unchange	120	121	160	153	137.55	125	150	1.199	0.262	0.287489	0.936458
ENSMUSG00000007950	Abhd8	Unchange	364	330	346	352	347.49	360	335	0.929	-0.106	0.52034	0.994432
ENSMUSG00000007987	Rabl5	Unchange	149	138	173	198	163.5	149	178	1.195	0.256	0.270434	0.926087
ENSMUSG00000007989	Fzd3	Unchange	154	155	133	150	148.08	160	136	0.846	-0.241	0.318067	0.942746
ENSMUSG00000008028	1700008O03Rik	Unchange	170	183	208	245	200.29	183	218	1.186	0.247	0.249743	0.915193
ENSMUSG00000008035	Mid1ip1	Unchange	309	323	323	300	313.27	328	298	0.91	-0.136	0.426923	0.985362
ENSMUSG00000008036	Ap2s1	Unchange	895	887	925	1052	936.74	925	948	1.025	0.036	0.762014	0.996888
ENSMUSG00000008090	Fgfrl1	Unchange	252	241	254	262	251.67	256	248	0.967	-0.049	0.795703	0.996888
ENSMUSG00000008129	4930432K21Rik	Unchange	124	145	180	176	155.11	140	171	1.223	0.29	0.219487	0.895628
ENSMUSG00000008136	Fhl2	Unchange	200	162	220	255	207.96	188	228	1.212	0.278	0.200442	0.879487
ENSMUSG00000008140	Emc10	Unchange	1609	1847	1823	1936	1797.95	1793	1802	1.005	0.008	0.94008	0.996888
ENSMUSG00000008153	Clstn3	Unchange	265	314	260	295	283.33	300	266	0.886	-0.174	0.351418	0.960114
ENSMUSG00000008167	Fbxw9	Unchange	578	513	580	616	570.02	566	574	1.013	0.018	0.897111	0.996888
ENSMUSG00000008193	Spib	Unchange	10	15	19	26	17.29	12	22	1.666	0.737	0.286892	0.936243
ENSMUSG00000008200	Fnbp4	Unchange	1880	1802	1912	1915	1873.04	1911	1835	0.96	-0.059	0.521572	0.99457
ENSMUSG00000008206	Cers4	Unchange	330	345	291	318	321.21	350	292	0.834	-0.262	0.125322	0.776603
ENSMUSG00000008226	Scrn3	Unchange	318	348	354	338	338.63	346	332	0.96	-0.059	0.720467	0.996888
ENSMUSG00000008301	Phax	Unchange	641	659	603	606	627.17	674	580	0.859	-0.219	0.0881375	0.69331
ENSMUSG00000008305	Tle1	Unchange	523	529	620	527	547.69	546	549	1.006	0.009	0.948414	0.997905
ENSMUSG00000008307	1700109H08Rik	Unchange	33	31	28	41	33.19	33	34	0.997	-0.004	0.993958	0.998923
ENSMUSG00000008318	Relt	Unchange	283	318	269	306	293.86	312	276	0.884	-0.177	0.329673	0.949513
ENSMUSG00000008333	Snrpb2	Unchange	1015	1004	1157	1055	1053.93	1048	1060	1.011	0.016	0.87963	0.996888
ENSMUSG00000008348	Ubc	Unchange	1403	1236	1282	1266	1295.84	1370	1222	0.892	-0.166	0.124565	0.774502
ENSMUSG00000008373	Prpf31	Unchange	943	945	1092	984	987.3	980	995	1.015	0.022	0.845988	0.996888
ENSMUSG00000008384	Sertad1	Unchange	148	133	222	199	173.8	146	202	1.383	0.468	0.0377687	0.517056
ENSMUSG00000008393	Carhsp1	Unchange	1475	1273	1597	1613	1482.96	1426	1539	1.079	0.109	0.307309	0.940992
ENSMUSG00000008398	Elk3	Unchange	294	291	333	297	302.74	304	302	0.994	-0.008	0.961413	0.998658
ENSMUSG00000008429	Herpud2	Unchange	727	685	791	836	756.64	733	780	1.064	0.09	0.464771	0.986374
ENSMUSG00000008435	Rdh13	Unchange	424	430	452	349	413.34	444	384	0.865	-0.209	0.203161	0.881715
ENSMUSG00000008438	Adam21	Unchange	4	1	2	3	2.5	2	2	0.923	-0.116	0.947814	NA
ENSMUSG00000008450	Nutf2	Unchange	1455	1716	1664	1792	1651.37	1646	1658	1.007	0.011	0.92014	0.996888
ENSMUSG00000008461	Fut1	Unchange	103	91	111	126	107.22	101	114	1.129	0.175	0.535538	0.996888
ENSMUSG00000008475	Arpc5	Unchange	1535	1373	1561	1603	1513.47	1510	1517	1.005	0.007	0.945898	0.997526
ENSMUSG00000008482	Rnf151	Unchange	3	0	5	12	4.88	2	8	5.242	2.39	0.109172	0.739816
ENSMUSG00000008489	Elavl2	Unchange	154	221	234	222	206.5	194	218	1.124	0.168	0.452089	0.986374
ENSMUSG00000008496	Pou2f2	Unchange	54	34	51	59	49.26	46	52	1.154	0.207	0.624022	0.996888
ENSMUSG00000008540	Mgst1	Unchange	30	33	36	43	35.3	32	38	1.159	0.213	0.65478	0.996888
ENSMUSG00000008575	Nfib	Unchange	56	68	81	99	75.36	64	86	1.343	0.425	0.207866	0.884889
ENSMUSG00000008590	Htr3b	Unchange	2	1	4	15	5.37	2	10	5.879	2.556	0.071991	0.645858
ENSMUSG00000008601	Rab25	Unchange	21	32	50	40	35.28	28	43	1.568	0.649	0.185723	0.864402
ENSMUSG00000008604	Ubqln4	Unchange	2762	2995	2837	2939	2878.57	2988	2770	0.927	-0.109	0.207002	0.884889
ENSMUSG00000008658	Rbfox1	Unchange	6	3	11	9	7.13	4	10	2.048	1.034	0.33502	0.951572
ENSMUSG00000008668	Rps18	Unchange	25628	29610	30433	30246	28874.5	28659	29090	1.015	0.022	0.783214	0.996888
ENSMUSG00000008682	Rpl10	Unchange	13221	14403	14844	14853	14286	14334	14238	0.993	-0.01	0.891833	0.996888
ENSMUSG00000008683	Rps15a	Unchange	12260	14011	13512	12891	13142.6	13630	12655	0.928	-0.107	0.172627	0.846917
ENSMUSG00000008690	Ncaph2	Unchange	2793	2931	3037	2914	2911.46	2970	2852	0.96	-0.059	0.47798	0.986584
ENSMUSG00000008730	Hipk1	Unchange	1061	977	1234	1217	1116.5	1058	1175	1.111	0.151	0.161934	0.837076
ENSMUSG00000008734	Gprc5b	Unchange	240	209	215	220	220.86	233	208	0.895	-0.161	0.428121	0.985362
ENSMUSG00000008763	Man1a2	Unchange	908	816	997	1003	926.98	895	959	1.071	0.099	0.393899	0.973943
ENSMUSG00000008789	Ceacam5	Unchange	0	0	0	0	0	0	0	NA	NA	NA	NA
ENSMUSG00000008813	Tppp2	Unchange	0	0	0	0	0	0	0	NA	NA	NA	NA
ENSMUSG00000008822	Acyp1	Unchange	274	229	273	281	263.42	261	266	1.017	0.024	0.898042	0.996888
ENSMUSG00000008843	Cldn13	Unchange	1	0	1	1	0.74	0	1	1.843	0.882	0.786358	NA
ENSMUSG00000008845	Cd163	Unchange	16	6	8	11	10.29	12	10	0.797	-0.327	0.719103	0.996888
ENSMUSG00000008855	Hdac5	Unchange	1533	1596	1761	1740	1651.11	1624	1678	1.034	0.048	0.61186	0.996888
ENSMUSG00000008859	Rala	Unchange	1002	978	1108	1151	1055.51	1028	1084	1.054	0.076	0.485232	0.987239
ENSMUSG00000008874	Clec3a	Unchange	0	1	2	1	0.97	0	2	2.766	1.468	0.616565	NA
ENSMUSG00000008892	Vdac3	Unchange	2699	2690	2609	2849	2707.58	2797	2618	0.936	-0.096	0.28719	0.936458
ENSMUSG00000008932	Slc1a7	Unchange	16	32	21	36	26.14	25	28	1.101	0.139	0.814894	0.996888
ENSMUSG00000008958	Vps72	Unchange	915	917	1012	1033	965.7	951	980	1.031	0.044	0.688822	0.996888
ENSMUSG00000008976	Gabpa	Unchange	1508	1409	1416	1323	1413.46	1514	1313	0.867	-0.206	0.0414956	0.539005
ENSMUSG00000008999	Bmp7	Unchange	295	306	313	300	302.86	312	294	0.942	-0.086	0.61745	0.996888
ENSMUSG00000009013	Dynll1	Unchange	2061	2077	2257	2100	2117.84	2148	2088	0.972	-0.041	0.646961	0.996888
ENSMUSG00000009030	Pdcl	Unchange	1134	1086	1004	942	1042.5	1152	932	0.809	-0.305	0.00508107	0.188063
ENSMUSG00000009035	Tmem184b	Unchange	1008	1055	959	982	1000.66	1070	931	0.869	-0.202	0.0657243	0.631355
ENSMUSG00000009047	Gm5965	Unchange	0	0	0	0	0	0	0	NA	NA	NA	NA
ENSMUSG00000009070	Rtdr1	Unchange	1	2	12	9	5.8	2	10	6.462	2.692	0.0446107	0.548336
ENSMUSG00000009073	Nf2	Unchange	2046	2156	2228	2214	2155.09	2180	2130	0.977	-0.034	0.697625	0.996888
ENSMUSG00000009075	Cabp7	Unchange	36	52	34	34	39.12	46	32	0.714	-0.485	0.292739	0.937842
ENSMUSG00000009076	Zmat5	Unchange	105	90	128	117	109.33	102	118	1.16	0.214	0.442553	0.985362
ENSMUSG00000009079	Ewsr1	Unchange	4562	5027	5267	5589	5091.08	4976	5206	1.046	0.065	0.432323	0.985362
ENSMUSG00000009090	Ap1b1	Unchange	1192	1275	1339	1256	1261.93	1280	1244	0.971	-0.042	0.684369	0.996888
ENSMUSG00000009092	Derl3	Unchange	160	148	184	214	175.44	160	191	1.194	0.256	0.258427	0.921899
ENSMUSG00000009093	Gstt4	Unchange	0	5	12	6	5.59	2	8	3.325	1.733	0.201262	0.879914
ENSMUSG00000009097	Tbx1	Unchange	19	33	24	23	24.74	27	22	0.836	-0.259	0.655585	0.996888
ENSMUSG00000009108	Gnat2	Unchange	62	53	79	73	66.28	60	73	1.22	0.287	0.414794	0.981805
ENSMUSG00000009112	Bcl2l13	Unchange	1263	1323	1292	1285	1288.74	1342	1236	0.921	-0.119	0.236168	0.905447
ENSMUSG00000009114	2610028H24Rik	Unchange	2	2	6	5	3.67	2	6	2.538	1.344	0.365886	0.966172
ENSMUSG00000009115	Spatc1l	Unchange	1	2	11	12	6.29	2	11	7.09	2.826	0.0306631	0.481402
ENSMUSG00000009145	Dqx1	Unchange	108	92	169	148	127.86	104	152	1.463	0.549	0.035916	0.510433
ENSMUSG00000009185	Ccl8	Unchange	0	0	0	0	0	0	0	NA	NA	NA	NA
ENSMUSG00000009207	Lnp	Unchange	451	462	607	527	508.53	474	543	1.147	0.197	0.167994	0.840818
ENSMUSG00000009210	2310007L24Rik	Unchange	2	2	4	1	2.23	2	2	1.148	0.2	0.914509	NA
ENSMUSG00000009214	Tmem8c	Unchange	0	0	0	0	0	0	0	NA	NA	NA	NA
ENSMUSG00000009216	Fam163b	Unchange	19	19	17	18	18.25	20	16	0.851	-0.233	0.72199	0.996888
ENSMUSG00000009246	Trpm5	Unchange	21	24	18	17	20.06	24	16	0.718	-0.477	0.446709	0.985362
ENSMUSG00000009248	Ascl2	Unchange	54	85	72	61	67.88	72	64	0.884	-0.178	0.626023	0.996888
ENSMUSG00000009281	Rarres2	Unchange	3	1	4	5	3.2	2	4	2.077	1.054	0.506882	NA
ENSMUSG00000009291	Pttg1ip	Unchange	1441	1405	1601	1509	1483.88	1478	1490	1.009	0.013	0.894342	0.996888
ENSMUSG00000009292	Trpm2	Up	2	2	24	25	12.79	2	24	11.317	3.5	0.0005484	0.0451151
ENSMUSG00000009293	Ube2g2	Unchange	532	574	554	546	550.63	574	528	0.919	-0.122	0.368476	0.968426
ENSMUSG00000009350	Mpo	Unchange	2	1	3	2	1.98	2	2	1.535	0.618	0.752174	NA
ENSMUSG00000009356	Lpo	Unchange	0	8	10	20	9.28	4	14	3.488	1.802	0.105265	0.732774
ENSMUSG00000009376	Met	Unchange	253	222	253	257	245.58	246	244	0.992	-0.012	0.9493	0.998175
ENSMUSG00000009378	Slc16a12	Unchange	4	1	2	2	2.26	2	2	0.737	-0.44	0.812193	NA
ENSMUSG00000009394	Syn2	Unchange	14	16	4	11	11.4	16	8	0.464	-1.109	0.20391	0.882491
ENSMUSG00000009406	Elk1	Unchange	588	603	671	549	601.17	618	584	0.945	-0.081	0.560167	0.996888
ENSMUSG00000009418	Nav1	Unchange	690	633	716	736	691.54	687	696	1.014	0.02	0.877656	0.996888
ENSMUSG00000009470	Tnpo1	Unchange	6799	6963	8239	7568	7358.46	7142	7574	1.061	0.085	0.250941	0.916328
ENSMUSG00000009471	Myod1	Unchange	1	0	3	0	0.97	0	2	2.737	1.452	0.643995	NA
ENSMUSG00000009487	Otog	Unchange	230	203	247	262	234.46	225	244	1.086	0.119	0.547767	0.996888
ENSMUSG00000009535	Rnmt	Unchange	1257	1251	1325	1207	1257.49	1302	1213	0.932	-0.101	0.32481	0.945692
ENSMUSG00000009545	Kcnq1	Unchange	15	15	20	23	18.1	16	20	1.325	0.406	0.538986	0.996888
ENSMUSG00000009549	Srp14	Unchange	1195	1247	1274	1216	1230.38	1267	1194	0.942	-0.087	0.396584	0.974953
ENSMUSG00000009551	6330409D20Rik	Unchange	6	0	9	4	4.67	3	6	1.986	0.99	0.49692	0.989372
ENSMUSG00000009555	Cdk9	Unchange	1213	1208	1144	1184	1186.46	1256	1116	0.888	-0.171	0.101235	0.72434
ENSMUSG00000009563	Tor2a	Unchange	861	806	920	942	879.1	866	893	1.032	0.045	0.698727	0.996888
ENSMUSG00000009566	Fpgs	Unchange	881	916	904	953	911.59	933	891	0.955	-0.067	0.560128	0.996888
ENSMUSG00000009569	Mkl2	Unchange	252	264	340	292	285.26	268	302	1.131	0.177	0.327395	0.947667
ENSMUSG00000009575	Cbx5	Unchange	6790	7339	7103	6866	7013.8	7332	6696	0.913	-0.131	0.0792337	0.669276
ENSMUSG00000009580	Odam	Unchange	0	0	0	0	0	0	0	NA	NA	NA	NA
ENSMUSG00000009585	Apobec3	Unchange	754	918	860	846	842.59	868	818	0.943	-0.085	0.501756	0.990654
ENSMUSG00000009588	St6galnac1	Unchange	0	1	2	2	1.22	0	2	3.699	1.887	0.48397	NA
ENSMUSG00000009596	Taf7l	Unchange	406	292	474	360	380.9	362	399	1.101	0.139	0.469831	0.986374
ENSMUSG00000009614	Sardh	Unchange	7	10	7	13	9.22	8	10	1.09	0.125	0.89379	0.996888
ENSMUSG00000009621	Vav2	Unchange	594	669	632	648	634.54	656	614	0.936	-0.095	0.472471	0.986374
ENSMUSG00000009628	Tex15	Unchange	391	365	385	349	372.08	392	352	0.896	-0.158	0.325485	0.945796
ENSMUSG00000009630	Ppp2cb	Unchange	1732	1741	1819	1728	1751.29	1802	1700	0.943	-0.084	0.359467	0.9631
ENSMUSG00000009633	G0s2	Unchange	104	124	94	102	106.15	118	94	0.795	-0.332	0.241475	0.908147
ENSMUSG00000009640	Dmap1	Unchange	600	611	566	572	587.07	628	546	0.868	-0.204	0.121408	0.767923
ENSMUSG00000009646	Pla2g12b	Unchange	9	12	12	14	11.68	10	12	1.145	0.195	0.811522	0.996888
ENSMUSG00000009647	Mcu	Unchange	398	359	417	367	384.3	393	376	0.956	-0.065	0.686314	0.996888
ENSMUSG00000009654	Oit3	Unchange	0	3	3	1	1.73	2	2	1.231	0.3	0.892968	NA
ENSMUSG00000009670	Tex11	Unchange	181	191	193	176	184.93	193	177	0.916	-0.127	0.557198	0.996888
ENSMUSG00000009681	Bcr	Unchange	724	773	839	783	777.08	777	778	1.001	0.001	0.994182	0.998923
ENSMUSG00000009687	Fxyd5	Unchange	55	56	97	77	70.46	58	84	1.446	0.532	0.122613	0.768302
ENSMUSG00000009731	Kcnd1	Unchange	128	142	136	140	136.22	140	132	0.945	-0.082	0.740701	0.996888
ENSMUSG00000009733	Tfcp2	Unchange	399	386	373	368	381.35	408	355	0.872	-0.198	0.206793	0.884889
ENSMUSG00000009734	Pou6f2	Unchange	9	6	8	17	9.92	8	12	1.543	0.626	0.495987	0.989301
ENSMUSG00000009739	Pou6f1	Unchange	137	113	147	148	135.63	130	142	1.09	0.124	0.625637	0.996888
ENSMUSG00000009741	Ubp1	Unchange	1654	1588	1650	1606	1621.82	1682	1560	0.927	-0.109	0.252767	0.917842
ENSMUSG00000009772	Nuak2	Unchange	312	334	420	329	346.9	336	358	1.07	0.097	0.576267	0.996888
ENSMUSG00000009828	Ick	Unchange	387	344	389	367	370.93	380	362	0.955	-0.067	0.680536	0.996888
ENSMUSG00000009863	Sdhb	Unchange	1363	1651	1507	1568	1519.06	1564	1474	0.943	-0.085	0.443466	0.985362
ENSMUSG00000009876	Cox4i2	Unchange	23	31	15	22	22.89	28	18	0.634	-0.657	0.275392	0.929253
ENSMUSG00000009894	Snap47	Unchange	1452	1452	1503	1495	1472.27	1507	1437	0.954	-0.069	0.477021	0.986447
ENSMUSG00000009900	Wnt3a	Unchange	11	12	10	11	11	12	10	0.844	-0.245	0.770485	0.996888
ENSMUSG00000009905	Kdsr	Unchange	660	670	658	696	669.82	690	649	0.941	-0.088	0.48692	0.987628
ENSMUSG00000009907	Vps4b	Unchange	1519	1422	1551	1496	1493.62	1526	1460	0.957	-0.064	0.516936	0.9934
ENSMUSG00000009927	Rps25	Unchange	12584	14627	13889	13408	13600.9	14118	13084	0.927	-0.11	0.174591	0.847989
ENSMUSG00000009941	Nxf2	Unchange	23	25	21	32	25.19	25	26	1.022	0.031	0.956226	0.998658
ENSMUSG00000009995	Taz	Unchange	646	557	671	653	629.65	624	635	1.016	0.023	0.864741	0.996888
ENSMUSG00000010021	Kif19a	Unchange	46	52	39	49	46.55	51	42	0.83	-0.268	0.523098	0.995213
ENSMUSG00000010025	Aldh3a2	Unchange	1113	1009	1162	1111	1095.56	1102	1090	0.989	-0.016	0.884367	0.996888
ENSMUSG00000010044	Zmynd10	Unchange	30	43	24	37	33.59	38	30	0.774	-0.37	0.466227	0.986374
ENSMUSG00000010045	Tmem115	Unchange	349	345	332	343	341.95	360	324	0.898	-0.154	0.347803	0.957384
ENSMUSG00000010047	Hyal2	Unchange	511	558	542	535	535.51	554	516	0.931	-0.104	0.452415	0.986374
ENSMUSG00000010048	Ifrd2	Unchange	924	1158	1003	1043	1030.55	1080	981	0.908	-0.139	0.266597	0.92543
ENSMUSG00000010051	Hyal1	Unchange	108	99	115	107	106.93	108	106	0.99	-0.014	0.958919	0.998658
ENSMUSG00000010054	Tusc2	Unchange	253	239	258	272	254.79	256	254	0.995	-0.007	0.970119	0.998923
ENSMUSG00000010057	Nprl2	Unchange	203	208	223	226	214.29	214	215	1.009	0.013	0.947747	0.997748
ENSMUSG00000010064	Slc38a3	Unchange	141	151	140	135	141.67	152	132	0.87	-0.201	0.408556	0.979946
ENSMUSG00000010066	Cacna2d2	Unchange	189	178	191	204	189.98	190	190	0.994	-0.008	0.969369	0.998923
ENSMUSG00000010067	Rassf1	Unchange	289	270	377	318	311.53	290	333	1.147	0.198	0.261229	0.924798
ENSMUSG00000010080	Epn3	Unchange	43	29	72	71	52.98	38	68	1.833	0.874	0.0309595	0.484064
ENSMUSG00000010086	Rnf112	Unchange	8	9	9	5	7.75	8	7	0.759	-0.398	0.693025	0.996888
ENSMUSG00000010095	Slc3a2	Unchange	8495	9525	8790	8867	8907.85	9350	8466	0.905	-0.143	0.0658517	0.631503
ENSMUSG00000010097	Nxf1	Unchange	1916	1872	2205	2156	2028.36	1966	2090	1.063	0.088	0.320565	0.942897
ENSMUSG00000010110	Stx5a	Unchange	646	596	697	665	648.79	644	652	1.013	0.018	0.889637	0.996888
ENSMUSG00000010122	Slc47a1	Unchange	130	152	146	135	140.48	146	134	0.92	-0.12	0.628159	0.996888
ENSMUSG00000010136	Pifo	Unchange	2	4	6	3	3.7	3	4	1.383	0.468	0.747902	0.996888
ENSMUSG00000010142	Tnfrsf13b	Unchange	24	49	33	29	33.76	38	30	0.785	-0.349	0.500868	0.990654
ENSMUSG00000010154	Spire2	Unchange	416	461	383	433	423.28	455	392	0.86	-0.217	0.166132	0.839616
ENSMUSG00000010175	Prox1	Unchange	34	24	48	42	36.62	30	43	1.431	0.517	0.27739	0.930608
ENSMUSG00000010205	Raver1	Unchange	1161	1273	1322	1461	1299.02	1263	1335	1.057	0.08	0.463718	0.986374
ENSMUSG00000010277	2610507B11Rik	Unchange	4563	5020	4823	4648	4756.12	4972	4540	0.913	-0.131	0.0992538	0.719901
ENSMUSG00000010290	AI597479	Unchange	756	753	773	727	751.05	783	718	0.918	-0.124	0.304578	0.939883
ENSMUSG00000010307	Tmem86a	Unchange	138	164	146	156	150.76	156	144	0.924	-0.114	0.63726	0.996888
ENSMUSG00000010311	Optc	Unchange	7	5	0	3	3.84	6	2	0.232	-2.106	0.188566	0.868176
ENSMUSG00000010342	Tex14	Unchange	788	870	939	920	875.73	860	892	1.036	0.051	0.66275	0.996888
ENSMUSG00000010358	Ifi35	Unchange	95	93	116	113	103.68	98	110	1.125	0.17	0.546312	0.996888
ENSMUSG00000010362	Rdm1	Unchange	699	745	861	835	781.15	750	813	1.085	0.118	0.324084	0.945545
ENSMUSG00000010376	Nedd8	Unchange	1245	1297	1452	1449	1355.01	1319	1391	1.054	0.076	0.442968	0.985362
ENSMUSG00000010392	Gosr1	Unchange	613	637	675	632	637.54	649	626	0.966	-0.051	0.693154	0.996888
ENSMUSG00000010406	Mrpl52	Unchange	814	915	1008	1059	944.19	898	991	1.105	0.144	0.217688	0.894989
ENSMUSG00000010435	Spaca7	Unchange	0	1	0	0	0.26	0	0	0.34	-1.555	0.755668	NA
ENSMUSG00000010453	Kansl3	Unchange	1435	1427	1401	1477	1432.85	1486	1380	0.929	-0.106	0.287652	0.936458
ENSMUSG00000010461	Eya4	Unchange	50	30	60	56	48.58	42	56	1.338	0.42	0.325052	0.945692
ENSMUSG00000010476	Ebf3	Unchange	12	8	13	14	11.67	10	13	1.246	0.318	0.699553	0.996888
ENSMUSG00000010492	Gm16119	Unchange	11	8	23	14	13.78	10	18	1.794	0.843	0.277734	0.930608
ENSMUSG00000010505	Myt1	Unchange	0	0	6	3	2.15	0	4	22.52	4.493	0.0523792	NA
ENSMUSG00000010517	Faf1	Unchange	2698	2950	3139	3107	2962.54	2931	2994	1.022	0.031	0.716083	0.996888
ENSMUSG00000010529	Gm266	Unchange	30	26	55	65	43.33	29	58	1.98	0.986	0.0253804	0.43988
ENSMUSG00000010538	Tsacc	Unchange	48	38	53	53	47.74	44	50	1.138	0.186	0.652018	0.996888
ENSMUSG00000010554	Mettl16	Unchange	1329	1407	1293	1251	1319.64	1420	1220	0.859	-0.22	0.0288272	0.467653
ENSMUSG00000010592	Dazl	Unchange	951	618	1058	899	876.32	816	937	1.15	0.201	0.541278	0.996888
ENSMUSG00000010601	Apol7a	Unchange	4	4	8	0	3.97	4	4	0.915	-0.128	0.934564	0.996888
ENSMUSG00000010607	Pigyl	Unchange	613	694	657	705	665.7	678	654	0.963	-0.054	0.681301	0.996888
ENSMUSG00000010608	Rbm25	Unchange	5141	4489	4839	4523	4743.35	5000	4486	0.897	-0.156	0.0776428	0.663694
ENSMUSG00000010609	Psen2	Unchange	328	408	416	421	391.54	382	401	1.051	0.072	0.663102	0.996888
ENSMUSG00000010651	Acaa1b	Unchange	48	33	46	48	43.58	42	46	1.071	0.099	0.820713	0.996888
ENSMUSG00000010660	Plcd1	Unchange	447	429	437	569	468.89	455	483	1.062	0.087	0.597656	0.996888
ENSMUSG00000010663	Fads1	Unchange	976	994	1037	1064	1014.93	1022	1008	0.985	-0.021	0.844158	0.996888
ENSMUSG00000010721	Lmbr1	Unchange	170	203	228	193	197.57	194	202	1.042	0.06	0.783347	0.996888
ENSMUSG00000010751	Tnfrsf22	Unchange	82	86	91	76	83.58	88	80	0.918	-0.124	0.692853	0.996888
ENSMUSG00000010755	Cars	Unchange	4413	4738	4606	4715	4609.04	4749	4470	0.941	-0.088	0.26852	0.92543
ENSMUSG00000010760	Phlda2	Unchange	331	471	409	385	398.2	416	381	0.915	-0.128	0.474162	0.986374
ENSMUSG00000010796	Asz1	Unchange	14	8	16	17	13.63	12	16	1.384	0.469	0.542888	0.996888
ENSMUSG00000010797	Wnt2	Unchange	0	1	1	1	0.74	0	1	1.85	0.887	0.78529	NA
ENSMUSG00000010803	Gabra1	Unchange	27	19	30	24	24.88	24	26	1.082	0.114	0.841536	0.996888
ENSMUSG00000010825	Grid2ip	Unchange	21	23	37	34	28.43	23	34	1.49	0.575	0.277834	0.930608
ENSMUSG00000010830	Kdelr3	Unchange	498	646	581	532	563.34	594	533	0.899	-0.154	0.30858	0.941717
ENSMUSG00000010841	1700006E09Rik	Unchange	3	3	6	3	3.71	3	4	1.381	0.466	0.746966	0.996888
ENSMUSG00000010911	Apip	Unchange	321	297	379	342	333.14	321	346	1.077	0.107	0.526116	0.995239
ENSMUSG00000010914	Pdhx	Unchange	378	470	408	408	415.55	440	392	0.889	-0.169	0.293712	0.937842
ENSMUSG00000010936	Vac14	Unchange	1608	1806	1849	1785	1756.64	1772	1742	0.983	-0.024	0.802204	0.996888
ENSMUSG00000011008	Mcoln2	Unchange	0	2	1	0	0.75	1	0	0.462	-1.113	0.747492	NA
ENSMUSG00000011034	Slc5a1	Unchange	10	4	6	5	6.28	7	6	0.724	-0.466	0.681073	0.996888
ENSMUSG00000011052	1700049J03Rik	Unchange	0	2	0	1	0.76	1	0	0.467	-1.099	0.749727	NA
ENSMUSG00000011096	Akt1s1	Unchange	959	966	1033	1185	1031.67	999	1064	1.065	0.091	0.437895	0.985362
ENSMUSG00000011114	Tbrg1	Unchange	3859	3701	4197	4022	3931.87	3924	3940	1.004	0.006	0.944008	0.997369
ENSMUSG00000011118	Panx3	Unchange	0	1	1	2	0.98	0	2	2.783	1.477	0.613753	NA
ENSMUSG00000011148	Adssl1	Unchange	347	408	402	406	389.55	392	388	0.989	-0.016	0.920076	0.996888
ENSMUSG00000011154	1700026D08Rik	Unchange	4	6	7	7	5.95	5	7	1.294	0.372	0.744377	0.996888
ENSMUSG00000011158	Brf1	Unchange	365	342	355	342	350.55	367	334	0.91	-0.136	0.406482	0.979946
ENSMUSG00000011171	Vipr2	Unchange	0	3	7	2	2.92	2	4	2.765	1.467	0.416652	NA
ENSMUSG00000011179	Odc1	Unchange	8508	9458	9723	9623	9298.32	9322	9274	0.995	-0.007	0.92198	0.996888
ENSMUSG00000011254	Thg1l	Unchange	426	487	424	460	448.86	474	424	0.895	-0.16	0.294554	0.937842
ENSMUSG00000011256	Adam19	Unchange	1326	1448	1435	1528	1430.26	1440	1421	0.987	-0.019	0.856012	0.996888
ENSMUSG00000011257	Pabpc4	Unchange	7864	9555	8824	9212	8842.68	9036	8650	0.957	-0.063	0.489722	0.988042
ENSMUSG00000011263	Exoc3l2	Unchange	46	41	47	71	50.94	45	57	1.255	0.328	0.429651	0.985362
ENSMUSG00000011267	Zfp296	Up	279	223	430	420	334.08	260	407	1.563	0.644	0.000269083	0.0307452
ENSMUSG00000011305	Plin5	Unchange	48	46	43	47	45.98	48	44	0.885	-0.177	0.671595	0.996888
ENSMUSG00000011306	Sugp1	Unchange	1247	1213	1351	1303	1274.52	1277	1272	0.996	-0.005	0.957553	0.998658
ENSMUSG00000011349	Dmrtc2	Unchange	32	30	33	36	32.64	32	33	1.028	0.04	0.935088	0.996888
ENSMUSG00000011350	Gm5893	Unchange	1	1	3	3	1.96	1	3	2.771	1.47	0.468159	NA
ENSMUSG00000011382	Dhdh	Unchange	389	344	440	390	389.11	380	398	1.045	0.064	0.693819	0.996888
ENSMUSG00000011427	Zfp790	Unchange	132	131	143	120	131.23	136	126	0.923	-0.116	0.649793	0.996888
ENSMUSG00000011463	Cpb1	Unchange	1	0	2	0	0.73	0	1	1.824	0.867	0.803499	NA
ENSMUSG00000011486	Slc25a41	Unchange	12	11	10	10	10.76	12	10	0.803	-0.316	0.709309	0.996888
ENSMUSG00000011589	Fsd1	Unchange	517	588	477	551	533.3	574	494	0.86	-0.217	0.141198	0.805183
ENSMUSG00000011632	Pinlyp	Unchange	1	0	2	0	0.73	0	1	1.824	0.867	0.803499	NA
ENSMUSG00000011658	Fuz	Unchange	210	210	216	232	216.43	218	215	0.986	-0.021	0.917134	0.996888
ENSMUSG00000011751	Sptbn4	Unchange	798	836	862	872	839.69	848	832	0.98	-0.029	0.805237	0.996888
ENSMUSG00000011752	Pgam1	Unchange	3768	4122	4011	4142	4001.83	4094	3910	0.955	-0.067	0.420637	0.9829
ENSMUSG00000011831	Evi5	Unchange	1281	1189	1291	1269	1254.74	1282	1227	0.957	-0.063	0.543068	0.996888
ENSMUSG00000011832	Evi5l	Unchange	258	280	326	241	275.26	279	272	0.972	-0.041	0.835531	0.996888
ENSMUSG00000011837	Snapc2	Unchange	405	407	387	421	404.51	422	388	0.919	-0.121	0.435712	0.985362
ENSMUSG00000011877	Git1	Unchange	2570	2633	2788	2838	2698.94	2700	2698	0.999	-0.002	0.98527	0.998923
ENSMUSG00000011884	Gltp	Unchange	607	668	643	637	637.61	662	614	0.927	-0.109	0.401825	0.978113
ENSMUSG00000011958	Bnip2	Unchange	916	886	1059	980	956.24	936	977	1.045	0.063	0.573492	0.996888
ENSMUSG00000011960	Ccnt1	Unchange	1182	1118	1081	1019	1100.2	1194	1006	0.843	-0.246	0.0219637	0.411487
ENSMUSG00000012017	Scarf2	Up	436	415	650	677	539.05	442	636	1.44	0.527	0.00014629	0.0206677
ENSMUSG00000012042	4930579F01Rik	Unchange	3	2	11	10	6.33	2	10	3.875	1.954	0.100534	0.722087
ENSMUSG00000012076	Brms1l	Unchange	387	387	379	377	382.08	402	362	0.902	-0.149	0.34186	0.95533
ENSMUSG00000012114	Med15	Unchange	989	992	1096	1190	1062.35	1028	1096	1.066	0.093	0.403436	0.97846
ENSMUSG00000012117	Dhdds	Unchange	434	402	513	414	438.93	434	444	1.023	0.033	0.836061	0.996888
ENSMUSG00000012123	Aim1l	Unchange	378	432	326	380	379.52	420	339	0.806	-0.311	0.0626609	0.622186
ENSMUSG00000012126	Ubxn11	Unchange	226	227	274	291	253.05	235	271	1.152	0.205	0.276739	0.930507
ENSMUSG00000012187	Mogat1	Unchange	3	1	7	4	3.67	2	6	2.529	1.339	0.376495	0.968426
ENSMUSG00000012211	Tex22	Unchange	0	0	2	2	0.96	0	2	10.043	3.328	0.27489	NA
ENSMUSG00000012282	Wnt8a	Unchange	24	34	48	29	33.44	30	36	1.224	0.292	0.567333	0.996888
ENSMUSG00000012296	Tjap1	Unchange	1422	1399	1314	1347	1370.1	1464	1276	0.871	-0.199	0.0463713	0.556636
ENSMUSG00000012350	Ehf	Unchange	0	1	6	5	2.89	0	6	10.159	3.345	0.107553	NA
ENSMUSG00000012396	Nanog	Down	6332	6531	4760	4500	5556.87	6676	4438	0.665	-0.589	2.3943e-15	4.02896e-12
ENSMUSG00000012405	Rpl15	Unchange	11732	14017	13119	13498	13060.6	13358	12763	0.955	-0.066	0.447592	0.985362
ENSMUSG00000012422	Tmem167	Unchange	834	797	894	816	833.01	846	820	0.968	-0.047	0.690389	0.996888
ENSMUSG00000012428	Steap4	Unchange	3	7	3	5	4.51	5	4	0.742	-0.431	0.745032	0.996888
ENSMUSG00000012429	Mplkip	Unchange	391	394	385	389	389.26	408	371	0.911	-0.135	0.385113	0.969908
ENSMUSG00000012443	Kif11	Unchange	1787	1884	1990	1951	1897.14	1905	1890	0.992	-0.012	0.893843	0.996888
ENSMUSG00000012483	Rpa3	Unchange	461	575	513	483	507.37	538	478	0.888	-0.171	0.257477	0.921735
ENSMUSG00000012519	Mlkl	Unchange	87	59	84	80	77.23	76	79	1.036	0.052	0.878971	0.996888
ENSMUSG00000012520	Phox2b	Unchange	0	1	1	1	0.74	0	1	1.85	0.887	0.78529	NA
ENSMUSG00000012535	Tnpo3	Unchange	2756	2897	3124	2915	2913.88	2934	2894	0.987	-0.02	0.814778	0.996888
ENSMUSG00000012609	Ttll5	Unchange	284	265	253	284	271.31	285	258	0.904	-0.146	0.432805	0.985362
ENSMUSG00000012640	Zfp715	Unchange	241	229	237	267	242.89	244	242	0.991	-0.013	0.946096	0.997548
ENSMUSG00000012705	Retn	Unchange	3	2	25	18	11.59	2	20	7.927	2.987	0.00257002	0.121977
ENSMUSG00000012777	Acpt	Unchange	9	6	29	25	16.83	8	26	3.321	1.732	0.0173034	0.36718
ENSMUSG00000012819	Cdh23	Unchange	29	51	58	38	43.69	42	46	1.107	0.147	0.749429	0.996888
ENSMUSG00000012848	Rps5	Unchange	18217	20378	20971	21007	20075.7	20026	20126	1.005	0.007	0.923458	0.996888
ENSMUSG00000012889	Podnl1	Unchange	15	24	28	22	22.08	20	24	1.184	0.244	0.689711	0.996888
ENSMUSG00000013033	Lphn1	Unchange	1738	2156	1974	2046	1973.81	2020	1928	0.954	-0.068	0.533396	0.996888
ENSMUSG00000013076	Amotl1	Unchange	2360	1993	2557	2527	2348.81	2260	2438	1.078	0.109	0.279986	0.930926
ENSMUSG00000013083	2200002J24Rik	Unchange	1	0	1	1	0.74	0	1	1.843	0.882	0.786358	NA
ENSMUSG00000013089	Etv5	Unchange	3767	3894	3641	3661	3738.41	3976	3501	0.88	-0.184	0.0195978	0.386322
ENSMUSG00000013091	Tmem190	Unchange	1	1	12	17	7.48	1	14	13.417	3.746	0.00670501	0.222419
ENSMUSG00000013150	Gfod2	Unchange	216	206	223	240	220.57	219	222	1.014	0.02	0.922329	0.996888
ENSMUSG00000013155	Enkd1	Unchange	749	738	695	728	727.12	772	682	0.884	-0.178	0.14883	0.819301
ENSMUSG00000013158	4933405L10Rik	Unchange	16	16	11	21	16	17	15	0.926	-0.111	0.877685	0.996888
ENSMUSG00000013160	Atp6v0d1	Unchange	2274	2545	2440	2588	2455.92	2500	2412	0.964	-0.052	0.57483	0.996888
ENSMUSG00000013236	Ptprs	Unchange	4161	4756	4510	4316	4428.42	4626	4230	0.914	-0.129	0.129151	0.783031
ENSMUSG00000013275	Slc41a1	Unchange	822	801	962	1002	892.13	842	942	1.118	0.161	0.161668	0.837076
ENSMUSG00000013338	Fer1l4	Unchange	20	15	10	33	19.46	18	20	1.14	0.189	0.789782	0.996888
ENSMUSG00000013353	4931406B18Rik	Unchange	3	4	2	3	3.02	4	2	0.661	-0.597	0.707174	NA
ENSMUSG00000013367	Iglon5	Unchange	88	59	103	132	94.6	76	113	1.477	0.563	0.0795664	0.669276
ENSMUSG00000013415	Igf2bp1	Unchange	4920	4922	4704	4680	4803.55	5108	4499	0.881	-0.183	0.0145609	0.346031
ENSMUSG00000013418	B4galnt2	Unchange	321	352	435	430	381.95	349	414	1.187	0.248	0.116685	0.759417
ENSMUSG00000013419	Zfp651	Unchange	221	174	313	288	246.57	206	288	1.404	0.49	0.0146462	0.346233
ENSMUSG00000013465	Nelfb	Unchange	995	1038	1071	1071	1041	1056	1027	0.973	-0.039	0.716869	0.996888
ENSMUSG00000013483	Card14	Unchange	17	28	76	49	41.55	24	60	2.562	1.358	0.00462549	0.177263
ENSMUSG00000013495	Tmem175	Unchange	269	272	327	304	291.59	281	302	1.077	0.107	0.542806	0.996888
ENSMUSG00000013523	Bcas1	Unchange	72	96	55	61	71.39	87	56	0.638	-0.647	0.0626437	0.622186
ENSMUSG00000013539	Tango2	Unchange	125	144	170	144	144.98	140	150	1.078	0.108	0.660491	0.996888
ENSMUSG00000013562	4833413E03Rik	Unchange	32	38	42	36	36.84	36	38	1.029	0.041	0.929853	0.996888
ENSMUSG00000013584	Aldh1a2	Unchange	110	107	116	128	114.84	112	117	1.039	0.055	0.838095	0.996888
ENSMUSG00000013593	Ndufs2	Unchange	2821	3114	3161	3292	3087.05	3080	3094	1.005	0.007	0.937436	0.996888
ENSMUSG00000013611	Snx31	Unchange	24	29	19	27	24.8	28	22	0.803	-0.316	0.581179	0.996888
ENSMUSG00000013622	Atraid	Unchange	475	502	591	602	539.52	507	572	1.128	0.174	0.204071	0.882559
ENSMUSG00000013629	Cad	Unchange	5252	5490	5798	5932	5599.59	5575	5624	1.009	0.013	0.865871	0.996888
ENSMUSG00000013643	Lypd8	Unchange	0	0	0	1	0.24	0	0	2.532	1.34	0.788469	NA
ENSMUSG00000013646	Sh3bp5l	Unchange	958	856	807	880	875.51	942	810	0.859	-0.219	0.0749578	0.655204
ENSMUSG00000013653	1810065E05Rik	Unchange	0	0	0	0	0	0	0	NA	NA	NA	NA
ENSMUSG00000013662	Atad1	Unchange	1539	1461	1714	1575	1566.68	1557	1576	1.012	0.017	0.859784	0.996888
ENSMUSG00000013663	Pten	Unchange	1240	1226	1354	1370	1293.01	1280	1306	1.02	0.029	0.773176	0.996888
ENSMUSG00000013668	4933402N03Rik	Unchange	0	0	0	0	0	0	0	NA	NA	NA	NA
ENSMUSG00000013698	Pea15a	Unchange	1147	1026	1293	1217	1165.56	1128	1203	1.066	0.093	0.398428	0.975646
ENSMUSG00000013701	Timm23	Unchange	2249	2412	2386	2309	2334.61	2418	2250	0.93	-0.104	0.234245	0.903668
ENSMUSG00000013707	Tnfaip8l2	Unchange	16	17	28	21	20.29	18	24	1.37	0.454	0.469518	0.986374
ENSMUSG00000013736	Trnt1	Unchange	678	720	718	690	700.18	726	674	0.93	-0.104	0.399399	0.976538
ENSMUSG00000013766	Ly6g6e	Unchange	111	144	105	106	116.71	132	101	0.765	-0.387	0.159045	0.836498
ENSMUSG00000013787	Ehmt2	Unchange	2243	2238	2574	2727	2434.05	2326	2542	1.093	0.128	0.14715	0.817458
ENSMUSG00000013822	Elof1	Unchange	371	371	411	414	390.33	385	396	1.027	0.038	0.804034	0.996888
ENSMUSG00000013833	Med16	Unchange	464	499	500	533	497.58	500	496	0.991	-0.013	0.929651	0.996888
ENSMUSG00000013846	St3gal1	Unchange	134	127	147	140	136.52	136	138	1.015	0.022	0.929319	0.996888
ENSMUSG00000013858	Tmem259	Unchange	2241	2345	2444	2601	2399.79	2380	2420	1.017	0.024	0.791378	0.996888
ENSMUSG00000013878	Rnf170	Unchange	451	473	570	530	503.33	480	527	1.099	0.137	0.331352	0.950374
ENSMUSG00000013921	Clip3	Unchange	230	253	323	360	289.14	250	328	1.307	0.386	0.0333653	0.500341
ENSMUSG00000013928	Thap8	Unchange	3	6	20	26	13.38	4	22	4.731	2.242	0.00874843	0.259349
ENSMUSG00000013936	Myl2	Unchange	5	7	21	51	20.46	6	34	5.568	2.477	0.000916312	0.0657401
ENSMUSG00000013973	Dedd	Unchange	112	112	120	119	115.42	116	114	0.985	-0.021	0.93708	0.996888
ENSMUSG00000013974	1810033B17Rik	Unchange	1	3	1	5	2.48	2	3	1.397	0.482	0.79039	NA
ENSMUSG00000013997	Nit1	Unchange	485	430	540	594	509.52	475	544	1.145	0.195	0.18493	0.863602
ENSMUSG00000014030	Pax5	Unchange	1	5	8	11	6.11	3	10	2.936	1.554	0.201802	0.879965
ENSMUSG00000014039	Prdm15	Unchange	283	298	311	264	288.46	302	276	0.914	-0.13	0.469681	0.986374
ENSMUSG00000014074	Rnf168	Unchange	688	743	632	546	653.43	742	564	0.76	-0.396	0.00272782	0.126546
ENSMUSG00000014075	Tctex1d2	Unchange	220	232	237	226	228.24	235	222	0.946	-0.08	0.682565	0.996888
ENSMUSG00000014077	Chp1	Unchange	958	951	962	927	948.14	991	905	0.914	-0.13	0.240038	0.907755
ENSMUSG00000014104	Sval2	Unchange	0	0	0	0	0	0	0	NA	NA	NA	NA
ENSMUSG00000014158	Trpv4	Unchange	78	111	97	73	89.68	98	82	0.83	-0.268	0.404797	0.979453
ENSMUSG00000014164	Klhl3	Unchange	37	37	28	32	33.6	38	29	0.749	-0.416	0.392991	0.973943
ENSMUSG00000014177	Tvp23b	Unchange	946	949	984	935	951.65	984	920	0.935	-0.097	0.381935	0.968983
ENSMUSG00000014195	Dnajc7	Unchange	2986	3229	3558	3580	3323.68	3226	3422	1.061	0.086	0.301298	0.939448
ENSMUSG00000014198	Zfp385c	Unchange	22	36	17	29	26.09	30	22	0.735	-0.444	0.44504	0.985362
ENSMUSG00000014226	Cacybp	Unchange	3553	3683	3847	3593	3660.41	3755	3566	0.949	-0.075	0.348194	0.957519
ENSMUSG00000014232	Cluap1	Unchange	176	153	159	153	160.19	171	150	0.876	-0.192	0.410411	0.980046
ENSMUSG00000014243	Zswim7	Unchange	582	567	678	615	607.97	596	620	1.039	0.055	0.676144	0.996888
ENSMUSG00000014245	Pigl	Unchange	689	633	776	793	719.32	686	752	1.096	0.132	0.290742	0.937842
ENSMUSG00000014294	Ndufa2	Unchange	1092	1220	1342	1286	1229.63	1200	1260	1.05	0.07	0.506294	0.991219
ENSMUSG00000014301	Pam16	Unchange	399	478	468	487	456.46	454	458	1.006	0.009	0.952069	0.998641
ENSMUSG00000014303	Glis2	Unchange	680	575	681	690	654.51	652	657	1.009	0.013	0.926417	0.996888
ENSMUSG00000014313	Cox6c	Unchange	1993	2280	2252	2261	2190.35	2217	2164	0.976	-0.035	0.710574	0.996888
ENSMUSG00000014329	Bicc1	Unchange	64	77	70	77	71.83	73	70	0.964	-0.053	0.8753	0.996888
ENSMUSG00000014349	Ube2z	Unchange	2943	2942	3181	3143	3043.09	3054	3032	0.993	-0.011	0.893532	0.996888
ENSMUSG00000014351	Gip	Unchange	4	1	26	19	12.07	2	22	8.29	3.051	0.00212325	0.106797
ENSMUSG00000014353	Tmem87b	Unchange	745	689	771	732	732.4	744	720	0.968	-0.047	0.702073	0.996888
ENSMUSG00000014355	Anapc1	Unchange	2944	2965	3281	3040	3047.99	3067	3029	0.988	-0.018	0.828593	0.996888
ENSMUSG00000014361	Mertk	Unchange	79	97	105	80	89.93	91	88	0.97	-0.044	0.888441	0.996888
ENSMUSG00000014402	Tsg101	Unchange	1306	1231	1328	1165	1255.64	1317	1194	0.907	-0.141	0.190571	0.869402
ENSMUSG00000014418	Hps5	Unchange	505	458	491	497	486.83	500	474	0.948	-0.078	0.591355	0.996888
ENSMUSG00000014426	Map3k4	Unchange	608	642	637	626	627.07	649	606	0.933	-0.1	0.439195	0.985362
ENSMUSG00000014444	Piezo1	Unchange	5184	4877	6119	6312	5591.84	5223	5961	1.141	0.191	0.0155037	0.353415
ENSMUSG00000014453	Blk	Unchange	0	1	2	1	0.97	0	2	2.766	1.468	0.616565	NA
ENSMUSG00000014470	Rnf166	Unchange	696	713	815	760	743.03	731	754	1.032	0.046	0.705814	0.996888
ENSMUSG00000014496	Ankrd28	Unchange	1721	1662	1797	1649	1703.66	1756	1652	0.94	-0.089	0.352481	0.960302
ENSMUSG00000014498	Ankrd52	Unchange	1332	1285	1340	1402	1336.69	1358	1315	0.968	-0.047	0.64511	0.996888
ENSMUSG00000014503	Pkd2l2	Unchange	68	52	67	65	62.8	62	63	1.015	0.022	0.951957	0.998641
ENSMUSG00000014504	Srp19	Unchange	633	633	718	697	667.68	658	678	1.032	0.046	0.714679	0.996888
ENSMUSG00000014529	4930511M11Rik	Unchange	0	0	0	0	0	0	0	NA	NA	NA	NA
ENSMUSG00000014542	Clec4f	Unchange	0	0	0	0	0	0	0	NA	NA	NA	NA
ENSMUSG00000014543	Klra17	Unchange	0	0	0	0	0	0	0	NA	NA	NA	NA
ENSMUSG00000014547	Wdfy2	Unchange	125	165	140	159	146.93	150	144	0.953	-0.069	0.78494	0.996888
ENSMUSG00000014550	Zfyve20	Unchange	700	721	693	690	700.26	738	663	0.899	-0.154	0.212499	0.887376
ENSMUSG00000014551	Mrps25	Unchange	457	460	405	444	441.6	476	408	0.856	-0.225	0.134833	0.792039
ENSMUSG00000014554	Dguok	Unchange	417	441	429	478	440.19	445	435	0.977	-0.034	0.82577	0.996888
ENSMUSG00000014592	Camta1	Unchange	475	526	454	445	475.18	520	431	0.83	-0.269	0.0634248	0.622388
ENSMUSG00000014599	Csf1	Unchange	2027	1475	2159	2206	1956.08	1820	2093	1.15	0.202	0.394131	0.973943
ENSMUSG00000014601	Strip1	Unchange	907	887	952	946	920.56	932	910	0.977	-0.033	0.766003	0.996888
ENSMUSG00000014602	Kif1a	Unchange	1024	959	1100	1078	1036.74	1030	1044	1.014	0.02	0.852102	0.996888
ENSMUSG00000014603	Alx3	Unchange	36	23	33	25	29.21	31	28	0.906	-0.142	0.790911	0.996888
ENSMUSG00000014606	Slc25a11	Unchange	851	868	959	925	897.61	892	903	1.012	0.017	0.876596	0.996888
ENSMUSG00000014609	Chrne	Unchange	3	3	15	14	8.51	3	14	4.463	2.158	0.0389085	0.523779
ENSMUSG00000014633	Cmc2	Unchange	229	210	259	259	238.13	228	248	1.09	0.124	0.521885	0.994661
ENSMUSG00000014668	Chfr	Unchange	953	1006	1039	1118	1025.6	1017	1034	1.018	0.025	0.822862	0.996888
ENSMUSG00000014686	Ceacam16	Unchange	19	33	53	49	37.91	27	49	1.813	0.858	0.0740623	0.652358
ENSMUSG00000014704	Hoxa2	Unchange	14	15	44	35	26.44	15	38	2.514	1.33	0.0190803	0.379759
ENSMUSG00000014725	Adam28	Unchange	0	0	0	0	0	0	0	NA	NA	NA	NA
ENSMUSG00000014747	Ankrd53	Unchange	10	12	30	30	20.09	11	28	2.52	1.333	0.0393022	0.525639
ENSMUSG00000014748	Tex261	Unchange	863	949	926	934	916.01	940	892	0.948	-0.076	0.505222	0.991219
ENSMUSG00000014763	Fam120b	Unchange	298	299	332	311	309.01	310	308	0.995	-0.008	0.963257	0.998658
ENSMUSG00000014767	Tbp	Unchange	702	649	603	583	634.92	702	568	0.811	-0.303	0.0199533	0.391245
ENSMUSG00000014769	Psmb1	Unchange	2935	3270	3279	3271	3179.92	3220	3140	0.975	-0.036	0.674323	0.996888
ENSMUSG00000014771	Pdcd2	Unchange	0	0	0	0	0	0	0	NA	NA	NA	NA
ENSMUSG00000014773	Dll1	Unchange	108	203	221	248	193.08	162	225	1.396	0.481	0.0688335	0.63552
ENSMUSG00000014776	Nol3	Unchange	71	67	92	97	81.14	72	90	1.265	0.339	0.285877	0.935373
ENSMUSG00000014778	Fhod1	Unchange	866	724	894	934	851.14	826	876	1.062	0.086	0.498958	0.99
ENSMUSG00000014782	Plekhg4	Unchange	125	137	221	178	163.5	136	191	1.405	0.491	0.0369257	0.515845
ENSMUSG00000014786	Slc9a5	Unchange	884	932	920	938	916.65	942	891	0.945	-0.081	0.472463	0.986374
ENSMUSG00000014791	Elmo3	Unchange	202	208	319	256	244.05	213	275	1.294	0.372	0.0599569	0.609604
ENSMUSG00000014813	Stc1	Unchange	0	0	4	2	1.43	0	3	15.013	3.908	0.139197	NA
ENSMUSG00000014837	4931428F04Rik	Unchange	202	170	195	181	186.68	194	180	0.933	-0.1	0.648588	0.996888
ENSMUSG00000014846	Tppp3	Unchange	186	211	205	273	217.77	206	230	1.114	0.156	0.476282	0.986374
ENSMUSG00000014850	Msh3	Unchange	298	339	412	361	350.41	330	370	1.12	0.164	0.328096	0.948323
ENSMUSG00000014852	Adamts13	Unchange	0	1	9	12	5.3	0	10	19.436	4.281	0.0189097	0.378398
ENSMUSG00000014856	Tmem208	Unchange	600	574	619	592	594.92	610	580	0.952	-0.07	0.594035	0.996888
ENSMUSG00000014859	E2f4	Unchange	2741	3029	3149	3201	3019.32	2994	3045	1.017	0.024	0.780082	0.996888
ENSMUSG00000014867	Surf4	Unchange	2228	2066	2580	2640	2366.06	2229	2503	1.123	0.167	0.0644996	0.627371
ENSMUSG00000014873	Surf2	Unchange	379	459	439	439	427.83	435	421	0.968	-0.047	0.76635	0.996888
ENSMUSG00000014905	Dnajb9	Unchange	286	220	398	338	307.67	263	352	1.342	0.424	0.0254376	0.440459
ENSMUSG00000014907	Naf1	Unchange	739	717	753	803	751.02	756	746	0.987	-0.018	0.881365	0.996888
ENSMUSG00000014932	Yes1	Unchange	1303	1260	1383	1360	1322.67	1330	1314	0.988	-0.017	0.866487	0.996888
ENSMUSG00000014956	Ppp1cb	Unchange	3458	3336	3806	3678	3556.97	3526	3587	1.017	0.025	0.758095	0.996888
ENSMUSG00000014959	Gorasp2	Unchange	1674	1713	1850	1853	1766.59	1758	1776	1.01	0.014	0.87701	0.996888
ENSMUSG00000014980	Tsen15	Unchange	385	357	435	379	387.57	386	390	1.012	0.018	0.911064	0.996888
ENSMUSG00000015001	Oc90	Unchange	0	0	1	3	0.96	0	2	10.095	3.336	0.277133	NA
ENSMUSG00000015002	Efr3a	Unchange	1686	1641	1932	1761	1748.25	1727	1770	1.025	0.035	0.710316	0.996888
ENSMUSG00000015013	Trappc2l	Unchange	433	435	502	496	464.47	450	478	1.062	0.087	0.547524	0.996888
ENSMUSG00000015016	Acsf3	Unchange	407	383	384	371	386	410	362	0.882	-0.18	0.250065	0.915305
ENSMUSG00000015023	Ddx19a	Unchange	1152	1169	1194	1193	1174.5	1204	1144	0.95	-0.074	0.473311	0.986374
ENSMUSG00000015027	Galns	Unchange	353	298	376	377	349.53	338	361	1.068	0.095	0.575071	0.996888
ENSMUSG00000015053	Gata2	Unchange	333	572	374	409	422.32	470	376	0.801	-0.321	0.393533	0.973943
ENSMUSG00000015083	C8g	Unchange	67	83	99	84	82.73	78	88	1.127	0.172	0.591067	0.996888
ENSMUSG00000015085	Entpd2	Unchange	66	55	49	59	57.33	63	52	0.825	-0.278	0.465981	0.986374
ENSMUSG00000015087	Rabl6	Unchange	1605	1762	1918	1821	1769.58	1747	1792	1.026	0.037	0.700873	0.996888
ENSMUSG00000015090	Ptgds	Unchange	32	26	26	22	26.56	30	23	0.764	-0.389	0.478521	0.986584
ENSMUSG00000015092	Edf1	Unchange	1362	1473	1546	1595	1488.65	1472	1506	1.024	0.034	0.733703	0.996888
ENSMUSG00000015093	Clic3	Unchange	5	17	28	32	20.09	12	29	2.526	1.337	0.0540874	0.586502
ENSMUSG00000015094	Npdc1	Unchange	513	446	613	536	524.18	498	550	1.106	0.145	0.323567	0.945367
ENSMUSG00000015095	Fbxw5	Unchange	631	570	656	806	662.65	624	702	1.125	0.17	0.238309	0.906659
ENSMUSG00000015112	Slc25a13	Unchange	1556	1784	1657	1656	1660.63	1733	1588	0.917	-0.126	0.21127	0.88662
ENSMUSG00000015120	Ube2i	Unchange	3626	3793	3803	3669	3715.87	3850	3582	0.93	-0.104	0.184859	0.863602
ENSMUSG00000015126	Tsr3	Unchange	487	462	450	508	476.13	492	460	0.933	-0.1	0.501647	0.990654
ENSMUSG00000015127	Unkl	Unchange	209	222	260	240	231.63	224	240	1.071	0.099	0.610595	0.996888
ENSMUSG00000015133	Lrrk1	Unchange	394	313	441	455	398.41	367	430	1.17	0.227	0.174954	0.848338
ENSMUSG00000015134	Aldh1a3	Unchange	13	20	19	24	18.88	18	20	1.206	0.27	0.680846	0.996888
ENSMUSG00000015143	Actn1	Unchange	8112	7191	8670	8587	8109.16	7946	8273	1.041	0.058	0.475618	0.986374
ENSMUSG00000015149	Sirt2	Unchange	594	607	689	707	646.35	624	670	1.074	0.103	0.42039	0.9829
ENSMUSG00000015165	Hnrnpl	Unchange	7569	8391	7509	7795	7810.09	8282	7339	0.886	-0.174	0.0272045	0.452025
ENSMUSG00000015176	Nolc1	Unchange	2314	2399	2429	2435	2388.96	2446	2332	0.953	-0.069	0.421966	0.983439
ENSMUSG00000015189	Casd1	Unchange	220	196	290	246	236.35	216	257	1.189	0.25	0.209907	0.886397
ENSMUSG00000015202	Cnksr3	Unchange	360	402	360	352	368.34	396	342	0.863	-0.212	0.187265	0.867742
ENSMUSG00000015214	Mtmr1	Unchange	151	165	191	200	175.74	164	188	1.143	0.193	0.383444	0.969362
ENSMUSG00000015217	Hmgb3	Unchange	317	387	413	455	390.79	366	416	1.14	0.189	0.25595	0.91993
ENSMUSG00000015222	Map2	Unchange	154	150	138	130	143.12	158	128	0.814	-0.297	0.22041	0.895628
ENSMUSG00000015224	Cyp2j9	Unchange	15	8	10	17	12.47	12	12	1.086	0.118	0.884985	0.996888
ENSMUSG00000015242	Nipsnap3a	Unchange	0	0	0	0	0	0	0	NA	NA	NA	NA
ENSMUSG00000015243	Abca1	Unchange	198	164	231	191	195.04	188	202	1.075	0.105	0.634745	0.996888
ENSMUSG00000015247	Nipsnap3b	Unchange	385	409	368	381	385.6	412	360	0.872	-0.198	0.206562	0.884889
ENSMUSG00000015289	Lage3	Unchange	431	456	514	510	475.61	460	491	1.066	0.093	0.517602	0.9934
ENSMUSG00000015290	Ubl4	Unchange	850	874	914	930	889.45	894	884	0.988	-0.017	0.879297	0.996888
ENSMUSG00000015291	Gdi1	Unchange	2080	2157	2153	2114	2122.2	2199	2046	0.93	-0.104	0.234563	0.903668
ENSMUSG00000015305	Sash1	Unchange	923	860	972	1007	937.3	926	949	1.025	0.036	0.753855	0.996888
ENSMUSG00000015312	Gadd45b	Up	728	690	1200	987	891.69	736	1048	1.423	0.509	4.73445e-05	0.00867671
ENSMUSG00000015314	Slamf6	Unchange	0	0	0	1	0.24	0	0	2.532	1.34	0.788469	NA
ENSMUSG00000015316	Slamf1	Unchange	0	0	0	0	0	0	0	NA	NA	NA	NA
ENSMUSG00000015335	Zdhhc12	Unchange	460	413	466	528	465.07	453	477	1.052	0.073	0.632833	0.996888
ENSMUSG00000015337	Endog	Unchange	76	69	89	54	71.82	75	68	0.909	-0.138	0.699809	0.996888
ENSMUSG00000015340	Cybb	Unchange	2	3	3	1	2.25	2	2	0.736	-0.441	0.810761	NA
ENSMUSG00000015341	Golga7	Unchange	2329	2223	2283	2355	2293.46	2363	2224	0.941	-0.087	0.327202	0.947667
ENSMUSG00000015342	Xk	Unchange	116	104	120	79	104.7	114	96	0.834	-0.262	0.381453	0.968983
ENSMUSG00000015354	Pcolce2	Unchange	112	207	161	163	160.32	166	156	0.939	-0.09	0.745308	0.996888
ENSMUSG00000015355	Cd48	Unchange	0	0	0	0	0	0	0	NA	NA	NA	NA
ENSMUSG00000015357	Clpx	Unchange	630	691	725	696	683.28	686	681	0.994	-0.009	0.941508	0.996888
ENSMUSG00000015363	Trabd	Unchange	572	567	639	605	593.7	591	596	1.009	0.012	0.925534	0.996888
ENSMUSG00000015365	Mov10l1	Unchange	326	301	334	311	317.3	326	309	0.95	-0.074	0.663748	0.996888
ENSMUSG00000015377	Dennd6b	Unchange	341	392	381	345	364.08	380	348	0.915	-0.129	0.434143	0.985362
ENSMUSG00000015396	Cd83	Unchange	3	4	9	8	5.89	4	8	2.243	1.165	0.320044	0.942746
ENSMUSG00000015401	Tmem27	Unchange	0	0	1	1	0.48	0	1	5.021	2.328	0.563606	NA
ENSMUSG00000015405	Ace2	Unchange	0	0	0	0	0	0	0	NA	NA	NA	NA
ENSMUSG00000015437	Gzmb	Unchange	0	0	2	0	0.47	0	1	4.969	2.313	0.600377	NA
ENSMUSG00000015441	Gzmf	Unchange	0	0	0	0	0	0	0	NA	NA	NA	NA
ENSMUSG00000015443	Gzmn	Unchange	0	2	2	3	1.72	1	2	2.322	1.215	0.586544	NA
ENSMUSG00000015451	C4a	Unchange	24	28	32	32	28.83	27	30	1.137	0.185	0.723512	0.996888
ENSMUSG00000015452	Ager	Unchange	33	28	59	59	44.12	32	56	1.786	0.837	0.0528126	0.580156
ENSMUSG00000015461	Atf6b	Unchange	928	976	968	976	960.07	988	932	0.943	-0.084	0.447379	0.985362
ENSMUSG00000015467	Egfl8	Unchange	3	6	12	10	7.6	4	10	2.258	1.175	0.260873	0.924798
ENSMUSG00000015468	Notch4	Unchange	205	222	301	355	268.19	222	314	1.42	0.506	0.00801863	0.249453
ENSMUSG00000015474	Ppt2	Unchange	184	172	227	226	200.99	185	217	1.175	0.233	0.263078	0.92543
ENSMUSG00000015476	Prrt1	Unchange	3	8	20	14	10.98	6	16	2.854	1.513	0.0946273	0.709608
ENSMUSG00000015478	Rnf5	Unchange	598	621	691	664	641.05	632	650	1.027	0.038	0.766128	0.996888
ENSMUSG00000015484	Fam163a	Unchange	4	7	4	10	6.22	6	7	1.181	0.241	0.833743	0.996888
ENSMUSG00000015488	Cacfd1	Unchange	362	304	406	400	366.11	346	386	1.117	0.16	0.33673	0.95267
ENSMUSG00000015501	Hivep2	Unchange	156	102	172	162	147.07	134	160	1.194	0.256	0.331267	0.950374
ENSMUSG00000015519	2310057J18Rik	Unchange	0	0	0	0	0	0	0	NA	NA	NA	NA
ENSMUSG00000015522	Arnt	Unchange	2364	2590	2449	2235	2407.53	2570	2244	0.873	-0.196	0.0311652	0.485484
ENSMUSG00000015533	Itga2	Unchange	6	3	3	2	3.54	4	2	0.512	-0.967	0.518396	0.9934
ENSMUSG00000015536	Mocs2	Unchange	389	394	456	453	421.08	406	436	1.072	0.101	0.502268	0.990654
ENSMUSG00000015542	Nat9	Unchange	216	208	200	225	211.99	220	204	0.926	-0.11	0.591261	0.996888
ENSMUSG00000015568	Lpl	Unchange	181	198	246	225	211.18	196	226	1.148	0.199	0.330678	0.950374
ENSMUSG00000015575	Atp6v0e	Unchange	858	918	967	915	911.81	922	902	0.979	-0.031	0.784183	0.996888
ENSMUSG00000015579	Nkx2-5	Unchange	60	50	63	64	59.01	58	61	1.066	0.092	0.803941	0.996888
ENSMUSG00000015597	Zfp318	Unchange	897	953	944	946	933.09	960	906	0.944	-0.083	0.457069	0.986374
ENSMUSG00000015599	Ttbk1	Unchange	40	32	28	35	33.82	38	30	0.809	-0.306	0.533063	0.996888
ENSMUSG00000015605	Srf	Unchange	1098	978	1122	1187	1092.61	1078	1108	1.027	0.039	0.732458	0.996888
ENSMUSG00000015619	Gata3	Unchange	85	75	111	126	98.39	83	114	1.369	0.453	0.124036	0.77251
ENSMUSG00000015627	Gata5	Unchange	1	5	7	3	3.94	3	5	1.538	0.621	0.671173	0.996888
ENSMUSG00000015647	Lama5	Unchange	8016	6900	9007	9022	8194.34	7745	8644	1.116	0.158	0.0667289	0.63316
ENSMUSG00000015652	Steap1	Unchange	755	627	731	641	687.46	718	658	0.916	-0.127	0.361423	0.963865
ENSMUSG00000015653	Steap2	Unchange	1067	839	1245	1116	1060.56	990	1132	1.143	0.193	0.136904	0.794505
ENSMUSG00000015656	Hspa8	Down	23034	22777	19390	18065	20863.7	23778	17950	0.755	-0.406	2.60032e-09	2.0055e-06
ENSMUSG00000015659	Serac1	Unchange	432	462	457	400	437.24	464	410	0.885	-0.176	0.244914	0.909766
ENSMUSG00000015665	Awat1	Unchange	0	0	0	1	0.24	0	0	2.532	1.34	0.788469	NA
ENSMUSG00000015668	Pdzd11	Unchange	434	430	452	525	458.63	448	468	1.045	0.064	0.676347	0.996888
ENSMUSG00000015671	Psma2	Unchange	1833	1908	1936	1854	1879.02	1942	1816	0.936	-0.096	0.290447	0.937842
ENSMUSG00000015672	Mrpl32	Unchange	375	359	397	313	360.46	381	340	0.892	-0.164	0.33633	0.95267
ENSMUSG00000015697	Setdb1	Unchange	1562	1500	1685	1625	1588	1590	1587	0.998	-0.003	0.978413	0.998923
ENSMUSG00000015702	Anxa9	Unchange	26	24	45	43	34.07	26	42	1.625	0.701	0.150074	0.821853
ENSMUSG00000015709	Arnt2	Unchange	246	260	296	268	266.41	262	270	1.029	0.042	0.821396	0.996888
ENSMUSG00000015711	Prune	Unchange	701	690	645	684	679.69	722	638	0.883	-0.18	0.155511	0.83194
ENSMUSG00000015714	Cers2	Unchange	1320	1230	1524	1415	1366.1	1324	1408	1.064	0.09	0.382137	0.968983
ENSMUSG00000015721	Nlrp5	Unchange	0	0	0	0	0	0	0	NA	NA	NA	NA
ENSMUSG00000015733	Capza2	Unchange	2080	1982	2152	1929	2031.93	2108	1956	0.927	-0.109	0.24641	0.911908
ENSMUSG00000015745	Plekho1	Unchange	334	331	400	412	367.26	346	390	1.128	0.174	0.276514	0.930088
ENSMUSG00000015747	Vps45	Unchange	283	331	327	286	306.1	318	294	0.922	-0.117	0.511216	0.991555
ENSMUSG00000015748	Prpf3	Unchange	934	1053	953	930	966.8	1031	902	0.875	-0.192	0.093008	0.703834
ENSMUSG00000015749	Anp32e	Unchange	2373	2542	2442	2328	2418.39	2550	2286	0.896	-0.158	0.06971	0.637516
ENSMUSG00000015750	Aph1a	Unchange	765	775	798	874	800.66	799	802	1.003	0.005	0.968627	0.998658
ENSMUSG00000015755	Tab2	Unchange	1429	1318	1589	1443	1439.44	1426	1453	1.019	0.027	0.793917	0.996888
ENSMUSG00000015757	Ppil4	Unchange	764	756	836	740	771.99	789	755	0.957	-0.063	0.604514	0.996888
ENSMUSG00000015759	Cnih1	Unchange	1088	1042	1154	1138	1102.21	1106	1098	0.994	-0.009	0.932323	0.996888
ENSMUSG00000015766	Eps8	Unchange	390	392	360	382	380.87	406	356	0.877	-0.19	0.229514	0.900827
ENSMUSG00000015776	Med22	Unchange	846	813	813	817	821.33	861	782	0.907	-0.14	0.232334	0.903668
ENSMUSG00000015787	Abo	Unchange	1	11	13	20	11.03	6	16	2.553	1.352	0.164681	0.839616
ENSMUSG00000015790	Surf1	Unchange	518	521	577	562	542.62	540	546	1.012	0.018	0.895122	0.996888
ENSMUSG00000015804	Med28	Unchange	575	611	636	519	584.27	616	554	0.899	-0.154	0.276297	0.930033
ENSMUSG00000015806	Qdpr	Unchange	1064	1254	1129	1155	1148.87	1203	1096	0.911	-0.135	0.234384	0.903668
ENSMUSG00000015812	Gnrh1	Unchange	5	8	15	16	10.8	6	15	2.205	1.141	0.192155	0.87003
ENSMUSG00000015829	Tnr	Unchange	0	0	0	0	0	0	0	NA	NA	NA	NA
ENSMUSG00000015837	Sqstm1	Unchange	19296	16499	20219	19342	18774.1	18587	18962	1.02	0.029	0.733311	0.996888
ENSMUSG00000015839	Nfe2l2	Down	1507	1580	1331	1279	1426.53	1602	1251	0.781	-0.357	0.000271599	0.0308423
ENSMUSG00000015843	Rxrg	Unchange	12	9	15	9	11.19	11	12	1.053	0.074	0.930164	0.996888
ENSMUSG00000015846	Rxra	Unchange	635	533	681	588	607.19	606	608	1.002	0.003	0.980636	0.998923
ENSMUSG00000015850	Adamtsl4	Unchange	156	132	191	184	164.65	150	180	1.202	0.266	0.251235	0.916328
ENSMUSG00000015852	Fcrls	Unchange	0	0	0	1	0.24	0	0	2.532	1.34	0.788469	NA
ENSMUSG00000015854	Cd5l	Unchange	0	0	0	0	0	0	0	NA	NA	NA	NA
ENSMUSG00000015869	Prpsap1	Unchange	1303	1377	1388	1312	1342.41	1391	1294	0.93	-0.104	0.299466	0.937842
ENSMUSG00000015879	Fam184b	Unchange	3	4	1	7	3.75	4	4	1.063	0.089	0.952759	0.998644
ENSMUSG00000015880	Ncapg	Unchange	1268	1525	1529	1435	1434.71	1448	1420	0.98	-0.029	0.794373	0.996888
ENSMUSG00000015882	Lcorl	Unchange	388	352	383	351	367.95	384	352	0.916	-0.127	0.433332	0.985362
ENSMUSG00000015889	Lta4h	Unchange	1090	1102	1115	1062	1090.55	1138	1043	0.917	-0.125	0.238093	0.906659
ENSMUSG00000015890	Amdhd1	Unchange	5	7	7	6	6.22	6	6	1.001	0.001	0.999358	0.999875
ENSMUSG00000015932	Dstn	Unchange	3623	3311	3797	3712	3599.69	3600	3600	1	0	0.999047	0.999842
ENSMUSG00000015937	H2afy	Unchange	2283	2316	2557	2670	2446.77	2387	2506	1.05	0.071	0.418553	0.982895
ENSMUSG00000015942	Gtf2ird2	Unchange	108	117	158	126	126.37	117	136	1.165	0.22	0.402289	0.978113
ENSMUSG00000015943	Bola1	Unchange	754	679	808	697	732.44	744	721	0.969	-0.045	0.728107	0.996888
ENSMUSG00000015944	Gatsl2	Unchange	349	337	400	438	379.03	356	402	1.129	0.175	0.27637	0.930033
ENSMUSG00000015947	Fcgr1	Unchange	4	2	6	3	3.71	3	4	1.38	0.464	0.749713	0.996888
ENSMUSG00000015950	Ncf1	Unchange	6	4	2	6	4.53	5	4	0.741	-0.432	0.745906	0.996888
ENSMUSG00000015957	Wnt11	Unchange	30	53	35	48	41.44	43	40	0.926	-0.111	0.813172	0.996888
ENSMUSG00000015961	Adss	Unchange	2317	2125	2646	2366	2353.69	2306	2402	1.041	0.058	0.534699	0.996888
ENSMUSG00000015962	1700016C15Rik	Unchange	1	1	1	1	1	1	1	0.924	-0.115	0.965715	NA
ENSMUSG00000015966	Il17rb	Up	5	10	48	36	23.99	8	40	5.17	2.37	0.000292615	0.0321663
ENSMUSG00000015968	Cacna1d	Unchange	6	11	4	11	8.02	8	8	0.819	-0.287	0.779274	0.996888
ENSMUSG00000015970	Chdh	Unchange	7	7	16	11	10.09	7	13	1.778	0.83	0.352028	0.960302
ENSMUSG00000015971	Actr8	Unchange	568	556	505	494	531.15	584	478	0.821	-0.285	0.0376003	0.517056
ENSMUSG00000015980	Lrrc27	Unchange	58	91	75	54	69.48	78	62	0.799	-0.323	0.380225	0.968983
ENSMUSG00000015981	Stk32c	Unchange	100	71	98	78	86.55	88	84	0.949	-0.076	0.815963	0.996888
ENSMUSG00000015994	Fnta	Unchange	2083	2362	2274	2292	2247.73	2306	2190	0.949	-0.075	0.42085	0.9829
ENSMUSG00000016018	Skiv2l2	Unchange	1853	1919	2075	1916	1935.04	1958	1912	0.977	-0.034	0.71318	0.996888
ENSMUSG00000016024	Lbp	Unchange	41	37	39	43	39.92	40	40	0.971	-0.042	0.925093	0.996888
ENSMUSG00000016028	Celsr1	Unchange	890	829	924	966	899.37	892	906	1.016	0.022	0.847881	0.996888
ENSMUSG00000016087	Fli1	Unchange	1	1	0	1	0.76	1	0	0.464	-1.107	0.731344	NA
ENSMUSG00000016128	Stard13	Unchange	229	170	251	245	222.51	208	238	1.147	0.198	0.352696	0.960302
ENSMUSG00000016150	Tenm1	Unchange	8	7	14	11	9.88	8	12	1.537	0.62	0.487527	0.987926
ENSMUSG00000016179	Camk1g	Unchange	0	0	0	1	0.24	0	0	2.532	1.34	0.788469	NA
ENSMUSG00000016181	Diexf	Down	642	654	500	486	572.63	672	473	0.703	-0.509	0.000130144	0.0192282
ENSMUSG00000016194	Hsd11b1	Unchange	0	2	4	1	1.71	1	2	2.304	1.204	0.596732	NA
ENSMUSG00000016200	Syt14	Unchange	113	142	148	136	134.18	132	136	1.029	0.041	0.872878	0.996888
ENSMUSG00000016206	H2-M3	Unchange	82	82	91	79	83.28	86	82	0.957	-0.064	0.839238	0.996888
ENSMUSG00000016239	Lonrf3	Unchange	211	163	224	246	209.85	194	226	1.161	0.215	0.322119	0.944049
ENSMUSG00000016252	Atp5e	Unchange	1601	1690	1765	1894	1731.42	1708	1755	1.027	0.039	0.687662	0.996888
ENSMUSG00000016253	Nelfcd	Unchange	1372	1526	1470	1499	1463.65	1504	1424	0.947	-0.079	0.435005	0.985362
ENSMUSG00000016255	Tubb1	Unchange	6	6	6	5	5.75	6	6	0.846	-0.241	0.834307	0.996888
ENSMUSG00000016256	Ctsz	Unchange	2167	2391	2535	2525	2395.47	2365	2426	1.026	0.037	0.682772	0.996888
ENSMUSG00000016257	Slmo2	Unchange	778	818	828	732	787.81	828	748	0.902	-0.148	0.223392	0.896447
ENSMUSG00000016262	Sertad4	Unchange	62	65	68	52	61.67	66	57	0.872	-0.198	0.589072	0.996888
ENSMUSG00000016283	H2-M2	Unchange	2	10	5	4	5.26	6	4	0.694	-0.527	0.679002	0.996888
ENSMUSG00000016308	Ube2a	Unchange	578	649	694	735	660.99	636	686	1.076	0.106	0.418145	0.982839
ENSMUSG00000016319	Slc25a5	Unchange	4484	5168	4952	4967	4881.63	5008	4756	0.95	-0.075	0.382874	0.968983
ENSMUSG00000016327	Atp1b4	Unchange	0	0	0	0	0	0	0	NA	NA	NA	NA
ENSMUSG00000016344	Ppdpf	Unchange	568	627	647	645	619.74	620	620	0.999	-0.002	0.989872	0.998923
ENSMUSG00000016346	Kcnq2	Unchange	52	42	45	41	45.01	48	42	0.844	-0.244	0.565667	0.996888
ENSMUSG00000016349	Eef1a2	Unchange	15	11	20	30	18.77	14	24	1.779	0.831	0.214236	0.889129
ENSMUSG00000016356	Col20a1	Unchange	77	54	116	105	86.97	68	106	1.556	0.638	0.047043	0.559213
ENSMUSG00000016382	Pls3	Unchange	1009	822	1090	1021	981.28	951	1012	1.064	0.09	0.475169	0.986374
ENSMUSG00000016386	Mpped2	Unchange	60	44	61	47	52.86	54	52	0.957	-0.063	0.876109	0.996888
ENSMUSG00000016409	Nkap	Unchange	402	372	374	356	375.85	402	350	0.871	-0.2	0.210327	0.886397
ENSMUSG00000016427	Ndufa1	Unchange	580	574	684	634	615.29	599	632	1.055	0.077	0.555915	0.996888
ENSMUSG00000016458	Wt1	Unchange	93	61	96	99	86.76	80	94	1.169	0.225	0.489833	0.988042
ENSMUSG00000016477	E2f3	Unchange	415	436	494	465	450.62	442	460	1.041	0.058	0.694685	0.996888
ENSMUSG00000016481	Cr1l	Unchange	301	277	404	365	334.26	300	368	1.228	0.296	0.0790639	0.669169
ENSMUSG00000016487	Ppfibp1	Unchange	1646	1429	2001	1889	1730.48	1596	1864	1.168	0.224	0.0295714	0.475606
ENSMUSG00000016493	Cd46	Unchange	14	10	14	14	12.95	12	14	1.077	0.107	0.890933	0.996888
ENSMUSG00000016494	Cd34	Unchange	28	26	30	36	29.85	28	32	1.13	0.176	0.73384	0.996888
ENSMUSG00000016495	Plgrkt	Unchange	210	202	242	234	221.01	214	228	1.067	0.093	0.638025	0.996888
ENSMUSG00000016496	Cd274	Unchange	76	103	117	140	108.09	92	124	1.328	0.409	0.160323	0.836849
ENSMUSG00000016498	Pdcd1lg2	Unchange	1	0	2	1	0.98	0	2	2.756	1.463	0.617436	NA
ENSMUSG00000016503	Gtf3a	Unchange	306	391	348	318	340.33	362	320	0.883	-0.18	0.308619	0.941717
ENSMUSG00000016510	Mtif3	Unchange	136	145	123	135	134.79	146	124	0.849	-0.237	0.344895	0.956067
ENSMUSG00000016520	Lnx2	Unchange	355	320	337	373	345.52	350	340	0.972	-0.041	0.807539	0.996888
ENSMUSG00000016524	Il19	Unchange	1	0	0	0	0.26	0	0	0.338	-1.563	0.754437	NA
ENSMUSG00000016526	Dyrk3	Unchange	504	505	450	441	475.41	524	427	0.816	-0.294	0.0395689	0.52768
ENSMUSG00000016528	Mapkapk2	Unchange	1037	1073	1296	1248	1157.22	1095	1220	1.114	0.155	0.135273	0.792039
ENSMUSG00000016529	Il10	Unchange	0	0	1	0	0.24	0	0	2.502	1.323	0.791175	NA
ENSMUSG00000016534	Lamp2	Unchange	2317	2194	2331	2042	2218.29	2342	2095	0.895	-0.161	0.0898957	0.697096
ENSMUSG00000016541	Atxn10	Unchange	4893	5180	5277	5003	5077.17	5228	4927	0.943	-0.085	0.262741	0.92543
ENSMUSG00000016552	Foxred2	Unchange	486	536	506	525	512.35	530	494	0.932	-0.101	0.474387	0.986374
ENSMUSG00000016554	Eif3d	Unchange	2578	2732	2853	2809	2734.94	2756	2714	0.985	-0.022	0.794575	0.996888
ENSMUSG00000016559	H3f3b	Unchange	11083	11161	12062	11424	11400.6	11546	11256	0.975	-0.037	0.595573	0.996888
ENSMUSG00000016619	Nup50	Unchange	1774	1961	1927	1679	1832.73	1938	1728	0.891	-0.166	0.098672	0.717903
ENSMUSG00000016624	Phf21b	Unchange	109	116	113	109	111.59	117	106	0.911	-0.134	0.622227	0.996888
ENSMUSG00000016626	Nlrp14	Unchange	23	13	14	25	18.74	18	18	1.002	0.003	0.996511	0.999008
ENSMUSG00000016637	Ift27	Unchange	127	142	154	137	139.5	140	140	0.999	-0.002	0.994909	0.998923
ENSMUSG00000016664	Pacsin2	Unchange	2533	2362	2550	2556	2494.56	2542	2448	0.963	-0.054	0.541384	0.996888
ENSMUSG00000016756	Cmah	Unchange	0	2	1	3	1.48	1	2	1.863	0.898	0.707785	NA
ENSMUSG00000016757	Ttll12	Unchange	907	884	955	941	919.28	930	909	0.978	-0.033	0.771725	0.996888
ENSMUSG00000016758	Bik	Unchange	53	51	38	40	45.7	54	38	0.693	-0.529	0.206751	0.884889
ENSMUSG00000016763	Scube1	Unchange	29	31	31	33	30.92	31	30	0.986	-0.021	0.967082	0.998658
ENSMUSG00000016831	Tox4	Unchange	1466	1486	1521	1459	1480.23	1532	1428	0.932	-0.101	0.293385	0.937842
ENSMUSG00000016833	Mrps18c	Unchange	373	435	450	396	412.24	419	405	0.967	-0.049	0.759424	0.996888
ENSMUSG00000016918	Sulf1	Unchange	544	410	656	660	563.24	496	631	1.273	0.349	0.0246595	0.434851
ENSMUSG00000016921	Srsf6	Unchange	2900	3211	3128	2957	3043.63	3171	2916	0.92	-0.121	0.161472	0.837076
ENSMUSG00000016933	Plcg1	Unchange	1307	1339	1368	1369	1342.73	1373	1312	0.955	-0.066	0.508189	0.991219
ENSMUSG00000016940	Kctd2	Unchange	551	633	525	572	570.25	614	526	0.856	-0.224	0.112618	0.750382
ENSMUSG00000016942	Tmprss6	Unchange	14	6	27	18	15.96	10	22	2.071	1.051	0.159441	0.836498
ENSMUSG00000016946	Kctd5	Unchange	1479	1592	1659	1680	1597.27	1594	1601	1.005	0.007	0.946283	0.997548
ENSMUSG00000016982	Pom121l2	Unchange	4	3	18	18	10.45	4	17	4.749	2.247	0.0184613	0.375216
ENSMUSG00000016984	Etaa1	Unchange	460	459	413	416	437.23	477	398	0.833	-0.263	0.0754533	0.658172
ENSMUSG00000016995	Matn4	Unchange	26	27	47	35	33.38	28	40	1.427	0.513	0.299408	0.937842
ENSMUSG00000016998	Svs4	Unchange	0	0	0	0	0	0	0	NA	NA	NA	NA
ENSMUSG00000017000	Svs6	Unchange	0	0	0	0	0	0	0	NA	NA	NA	NA
ENSMUSG00000017002	Slpi	Unchange	5	5	9	10	7.15	5	10	1.756	0.812	0.439232	0.985362
ENSMUSG00000017003	Svs3a	Unchange	0	0	0	0	0	0	0	NA	NA	NA	NA
ENSMUSG00000017004	Svs5	Unchange	0	0	0	0	0	0	0	NA	NA	NA	NA
ENSMUSG00000017007	Rbpjl	Unchange	8	4	26	21	14.37	6	22	3.61	1.852	0.0206811	0.399085
ENSMUSG00000017009	Sdc4	Unchange	913	809	1025	922	913.46	894	933	1.044	0.061	0.609495	0.996888
ENSMUSG00000017049	Ccdc70	Unchange	0	0	0	0	0	0	0	NA	NA	NA	NA
ENSMUSG00000017057	Il13ra1	Unchange	113	93	122	100	106.64	107	106	0.994	-0.009	0.976268	0.998923
ENSMUSG00000017064	Prl5a1	Unchange	0	0	0	0	0	0	0	NA	NA	NA	NA
ENSMUSG00000017119	Nbr1	Unchange	2832	2934	2982	2870	2898.71	2992	2804	0.937	-0.093	0.255444	0.919822
ENSMUSG00000017132	Cyth1	Unchange	152	179	152	186	166.98	172	162	0.944	-0.083	0.726948	0.996888
ENSMUSG00000017144	Rnd3	Unchange	555	496	667	638	585.58	546	626	1.146	0.197	0.147343	0.817777
ENSMUSG00000017146	Brca1	Unchange	1224	1272	1189	1101	1196.38	1296	1098	0.847	-0.239	0.0214138	0.405745
ENSMUSG00000017165	Gast	Unchange	2	3	7	2	3.44	2	4	1.655	0.727	0.635712	0.996888
ENSMUSG00000017167	Cntnap1	Unchange	45	27	60	69	49.66	38	62	1.654	0.726	0.0880165	0.69331
ENSMUSG00000017176	Nt5c3b	Unchange	470	463	505	464	474.3	484	464	0.959	-0.061	0.67428	0.996888
ENSMUSG00000017188	Coa3	Unchange	534	616	559	638	585.49	596	574	0.962	-0.055	0.699091	0.996888
ENSMUSG00000017195	Zpbp2	Unchange	4	16	9	22	12.64	10	15	1.441	0.527	0.550588	0.996888
ENSMUSG00000017204	Gsdma	Unchange	4	7	13	14	9.33	6	13	2.27	1.183	0.209884	0.886397
ENSMUSG00000017210	Med24	Unchange	1145	1077	1202	1130	1135.55	1154	1118	0.969	-0.045	0.670346	0.996888
ENSMUSG00000017211	Gsdma2	Unchange	0	0	2	2	0.96	0	2	10.043	3.328	0.27489	NA
ENSMUSG00000017221	Psmd3	Unchange	3201	3372	3465	3362	3341.78	3411	3272	0.959	-0.06	0.456726	0.986374
ENSMUSG00000017264	Exosc10	Unchange	1746	1812	1960	1854	1837.23	1846	1828	0.99	-0.015	0.873354	0.996888
ENSMUSG00000017286	Glod4	Unchange	686	793	755	721	737.39	768	708	0.922	-0.117	0.354174	0.960573
ENSMUSG00000017288	Vps53	Unchange	431	453	487	482	461.65	459	464	1.013	0.018	0.901249	0.996888
ENSMUSG00000017291	Taok1	Unchange	1658	1498	1685	1567	1598.47	1638	1558	0.951	-0.072	0.47427	0.986374
ENSMUSG00000017299	Dnttip1	Unchange	416	457	526	508	474.31	453	496	1.094	0.13	0.370392	0.968426
ENSMUSG00000017300	Tnnc2	Unchange	0	0	0	3	0.73	0	2	7.612	2.928	0.42977	NA
ENSMUSG00000017307	Acot8	Unchange	274	371	327	351	329.84	334	326	0.972	-0.041	0.824591	0.996888
ENSMUSG00000017309	Cd300lg	Unchange	8	7	7	7	7.25	8	7	0.862	-0.214	0.834966	0.996888
ENSMUSG00000017310	Spint4	Unchange	0	0	0	0	0	0	0	NA	NA	NA	NA
ENSMUSG00000017311	Pyy	Unchange	4	1	3	1	2.25	2	2	0.734	-0.446	0.812092	NA
ENSMUSG00000017314	Mpp2	Unchange	184	221	184	168	189.39	210	168	0.803	-0.317	0.146735	0.816863
ENSMUSG00000017316	Ppy	Unchange	1	0	0	0	0.26	0	0	0.338	-1.563	0.754437	NA
ENSMUSG00000017344	Vtn	Unchange	2	0	12	3	4.09	1	7	6.869	2.78	0.100382	0.722087
ENSMUSG00000017376	Nlk	Unchange	911	979	957	868	927.61	981	874	0.892	-0.165	0.14903	0.819996
ENSMUSG00000017386	Traf4	Unchange	1866	1891	1794	1900	1860.77	1950	1772	0.908	-0.138	0.139257	0.800763
ENSMUSG00000017390	Aldoc	Unchange	93	89	101	132	103.18	94	112	1.184	0.243	0.406405	0.979946
ENSMUSG00000017400	Stac2	Unchange	391	433	328	320	369.09	428	310	0.726	-0.461	0.00415433	0.166319
ENSMUSG00000017404	Rpl19	Unchange	18723	21281	21170	20793	20436	20756	20116	0.969	-0.045	0.553056	0.996888
ENSMUSG00000017405	Nek8	Unchange	289	324	430	421	363	318	408	1.282	0.359	0.026958	0.451986
ENSMUSG00000017412	Cacnb4	Unchange	12	19	20	21	17.87	16	20	1.223	0.29	0.665568	0.996888
ENSMUSG00000017417	Plxdc1	Unchange	192	278	167	195	208.71	244	174	0.713	-0.489	0.0338266	0.502586
ENSMUSG00000017418	Arl5b	Unchange	919	903	984	898	923.76	946	902	0.954	-0.069	0.546014	0.996888
ENSMUSG00000017421	Zfp207	Unchange	3060	2870	2752	2581	2817.1	3078	2556	0.83	-0.268	0.00187779	0.099593
ENSMUSG00000017428	Psmd11	Unchange	2088	2262	2124	2151	2153.5	2257	2050	0.908	-0.139	0.123361	0.770382
ENSMUSG00000017446	C1qtnf1	Unchange	4	4	7	6	5.19	4	6	1.5	0.585	0.631655	0.996888
ENSMUSG00000017453	Pipox	Unchange	499	652	579	578	575.83	597	555	0.929	-0.106	0.47943	0.986584
ENSMUSG00000017466	Timp2	Unchange	530	462	672	631	569.77	515	624	1.213	0.278	0.0462739	0.556289
ENSMUSG00000017478	Zc3h18	Unchange	3053	3154	3061	3226	3118.22	3221	3015	0.936	-0.096	0.25648	0.920589
ENSMUSG00000017485	Top2b	Unchange	1106	984	1263	1135	1117.03	1085	1149	1.059	0.083	0.466914	0.986374
ENSMUSG00000017491	Rarb	Unchange	45	30	36	39	37.47	39	36	0.923	-0.115	0.807469	0.996888
ENSMUSG00000017493	Igfbp4	Up	1468	1368	1938	2055	1693.63	1472	1915	1.301	0.379	0.000128127	0.019126
ENSMUSG00000017499	Cdc6	Unchange	440	480	402	421	436.04	478	394	0.827	-0.275	0.0682745	0.634987
ENSMUSG00000017548	Suz12	Unchange	3447	2965	3403	3163	3237.97	3330	3146	0.945	-0.081	0.390325	0.973789
ENSMUSG00000017550	Atad5	Unchange	718	724	689	684	703.32	748	658	0.879	-0.185	0.131478	0.786948
ENSMUSG00000017561	Crlf3	Unchange	845	855	938	859	871.7	882	861	0.976	-0.035	0.760795	0.996888
ENSMUSG00000017588	Krt27	Unchange	0	0	0	0	0	0	0	NA	NA	NA	NA
ENSMUSG00000017607	Tns4	Unchange	138	105	162	125	131.8	126	137	1.089	0.123	0.647956	0.996888
ENSMUSG00000017615	Tnfaip1	Unchange	723	681	788	829	752.15	729	776	1.064	0.089	0.468546	0.986374
ENSMUSG00000017631	Abr	Unchange	1065	1072	1014	1017	1041.44	1110	974	0.878	-0.188	0.080164	0.669299
ENSMUSG00000017639	Rab11fip4	Unchange	873	1079	887	885	931.05	1012	850	0.839	-0.253	0.0430453	0.544655
ENSMUSG00000017652	Cd40	Unchange	83	94	86	85	86.91	92	82	0.893	-0.164	0.593529	0.996888
ENSMUSG00000017664	Slc35c2	Unchange	768	738	713	752	742.16	782	703	0.899	-0.154	0.210923	0.886411
ENSMUSG00000017667	Zfp334	Unchange	323	335	319	345	329.99	342	318	0.932	-0.101	0.549818	0.996888
ENSMUSG00000017670	Elmo2	Unchange	776	793	815	884	814.62	814	815	1.001	0.001	0.993767	0.998923
ENSMUSG00000017677	Wsb1	Unchange	3462	3380	4326	4015	3774.28	3552	3997	1.126	0.171	0.0333125	0.500341
ENSMUSG00000017679	Ttpal	Unchange	260	263	268	256	261.3	272	251	0.925	-0.112	0.542386	0.996888
ENSMUSG00000017686	Rhot1	Unchange	1108	1275	1194	1158	1181.89	1236	1128	0.912	-0.133	0.224229	0.896447
ENSMUSG00000017688	Hnf4g	Unchange	0	0	0	0	0	0	0	NA	NA	NA	NA
ENSMUSG00000017692	Rhbdl3	Unchange	44	55	56	43	49.37	52	48	0.923	-0.116	0.77818	0.996888
ENSMUSG00000017697	Ada	Unchange	109	152	124	152	133.91	136	132	0.978	-0.032	0.906941	0.996888
ENSMUSG00000017707	Serinc3	Unchange	3171	2910	3460	3245	3185.15	3157	3213	1.018	0.026	0.76733	0.996888
ENSMUSG00000017713	Tha1	Unchange	39	64	64	71	59.08	54	65	1.212	0.278	0.475956	0.986374
ENSMUSG00000017715	Pgs1	Unchange	1101	1144	1119	1076	1108.6	1165	1052	0.903	-0.147	0.16238	0.837076
ENSMUSG00000017716	Birc5	Unchange	1259	1423	1296	1315	1321.73	1392	1252	0.9	-0.153	0.146916	0.817458
ENSMUSG00000017718	Afmid	Unchange	62	43	70	60	58.41	54	62	1.142	0.191	0.618257	0.996888
ENSMUSG00000017720	Trp53tg5	Unchange	0	2	1	1	1	1	1	0.927	-0.109	0.969292	NA
ENSMUSG00000017721	Pigt	Unchange	1143	1274	1296	1337	1258.34	1254	1262	1.007	0.01	0.928345	0.996888
ENSMUSG00000017723	Wfdc2	Unchange	848	776	1028	967	899.61	843	956	1.134	0.182	0.119162	0.763523
ENSMUSG00000017724	Etv4	Unchange	1724	1698	1970	2054	1852.94	1776	1930	1.086	0.12	0.198824	0.876839
ENSMUSG00000017733	Eppin	Unchange	0	0	1	1	0.48	0	1	5.021	2.328	0.563606	NA
ENSMUSG00000017734	Dbndd2	Unchange	14	10	28	28	19.66	12	27	2.154	1.107	0.088838	0.694159
ENSMUSG00000017737	Mmp9	Unchange	282	246	352	376	311.65	274	350	1.274	0.349	0.0483874	0.563541
ENSMUSG00000017740	Slc12a5	Unchange	85	63	81	95	80.67	77	84	1.099	0.136	0.6816	0.996888
ENSMUSG00000017747	Ghdc	Unchange	341	395	381	390	375.77	382	370	0.968	-0.047	0.772217	0.996888
ENSMUSG00000017754	Pltp	Unchange	638	844	684	709	718.3	768	668	0.869	-0.203	0.158716	0.836498
ENSMUSG00000017756	Slc12a7	Unchange	2694	3115	2640	2672	2780.38	3014	2546	0.845	-0.243	0.0087358	0.259349
ENSMUSG00000017760	Ctsa	Unchange	3167	3430	3193	3187	3241.01	3423	3058	0.893	-0.163	0.0503202	0.572832
ENSMUSG00000017764	Zswim1	Down	777	881	605	591	716.79	860	573	0.666	-0.586	3.87827e-06	0.00110441
ENSMUSG00000017765	Slc12a4	Unchange	1924	1760	2112	2158	1979.99	1912	2048	1.07	0.098	0.300335	0.937842
ENSMUSG00000017767	Spata25	Unchange	3	1	14	8	6.3	2	10	5.06	2.339	0.0627006	0.622186
ENSMUSG00000017774	Myo1c	Unchange	2984	2509	3025	3079	2889.55	2852	2926	1.026	0.037	0.70772	0.996888
ENSMUSG00000017776	Crk	Unchange	2676	2398	2489	2405	2490.09	2634	2346	0.891	-0.167	0.0691859	0.636863
ENSMUSG00000017778	Cox7c	Unchange	4219	4871	4829	4821	4671.28	4716	4626	0.981	-0.028	0.746804	0.996888
ENSMUSG00000017781	Pitpna	Unchange	1441	1397	1658	1628	1524.18	1473	1575	1.069	0.097	0.314884	0.942746
ENSMUSG00000017801	Mlx	Unchange	303	377	368	345	347.22	352	342	0.969	-0.046	0.789775	0.996888
ENSMUSG00000017802	Fam134c	Unchange	829	830	961	915	880.11	861	900	1.044	0.062	0.582477	0.996888
ENSMUSG00000017817	Jph2	Unchange	1090	962	1184	1376	1146.92	1066	1228	1.153	0.205	0.0911546	0.699269
ENSMUSG00000017830	Dhx58	Unchange	12	20	21	32	21.03	17	26	1.534	0.618	0.333118	0.951017
ENSMUSG00000017831	Rab5a	Unchange	1309	1365	1455	1404	1379.06	1388	1370	0.987	-0.018	0.853982	0.996888
ENSMUSG00000017832	Hspb9	Unchange	4	4	14	20	10.24	4	16	3.932	1.975	0.0366295	0.514425
ENSMUSG00000017837	Nkiras2	Unchange	811	878	921	940	884.39	876	892	1.018	0.026	0.823538	0.996888
ENSMUSG00000017843	Ppp2r5c	Unchange	1832	1859	2014	1787	1868.34	1916	1821	0.951	-0.073	0.44132	0.985362
ENSMUSG00000017858	Ift52	Unchange	693	722	692	719	705.49	734	677	0.921	-0.118	0.340974	0.9545
ENSMUSG00000017861	Mybl2	Unchange	10311	13003	10130	10673	11034.8	12093	9976	0.825	-0.278	0.00432123	0.170558
ENSMUSG00000017868	Sgk2	Unchange	7	20	13	13	13.22	14	12	0.891	-0.166	0.837445	0.996888
ENSMUSG00000017897	Eya2	Unchange	15	19	16	20	17.46	18	17	0.979	-0.03	0.964486	0.998658
ENSMUSG00000017914	BC034902	Unchange	0	0	0	0	0	0	0	NA	NA	NA	NA
ENSMUSG00000017922	Prl3c1	Unchange	0	0	0	0	0	0	0	NA	NA	NA	NA
ENSMUSG00000017929	B4galt5	Unchange	563	661	564	602	597.12	635	559	0.88	-0.184	0.187526	0.867742
ENSMUSG00000017943	Gdap1l1	Unchange	48	49	57	65	54.44	50	58	1.162	0.217	0.573477	0.996888
ENSMUSG00000017950	Hnf4a	Unchange	21	20	20	18	19.74	22	18	0.856	-0.225	0.720953	0.996888
ENSMUSG00000017969	Ptgis	Unchange	469	554	530	504	513.15	531	496	0.934	-0.099	0.495646	0.98922
ENSMUSG00000017978	Cadps2	Unchange	14	16	19	12	15.19	16	15	0.953	-0.07	0.923373	0.996888
ENSMUSG00000017999	Ddx27	Unchange	2669	2970	3159	3034	2947.17	2926	2968	1.014	0.021	0.811139	0.996888
ENSMUSG00000018001	Cyth3	Unchange	474	503	542	486	499.77	507	493	0.972	-0.042	0.76993	0.996888
ENSMUSG00000018008	Cyth4	Unchange	37	35	43	48	40.52	38	44	1.168	0.224	0.61461	0.996888
ENSMUSG00000018012	Rac3	Unchange	55	47	75	111	71.17	53	90	1.687	0.754	0.0367968	0.515211
ENSMUSG00000018040	Rrp7a	Unchange	917	978	869	1024	945.91	984	908	0.924	-0.115	0.35406	0.960573
ENSMUSG00000018042	Cyb5r3	Unchange	3372	3329	3713	3942	3574.73	3478	3672	1.055	0.078	0.34851	0.957678
ENSMUSG00000018068	Ints2	Unchange	987	1092	1311	1179	1135.89	1078	1193	1.106	0.145	0.186924	0.867378
ENSMUSG00000018076	Med13l	Unchange	2759	2773	2653	2771	2736.16	2872	2601	0.906	-0.143	0.0942052	0.708374
ENSMUSG00000018102	Hist1h2bc	Unchange	43	51	39	48	45.26	49	42	0.856	-0.224	0.597977	0.996888
ENSMUSG00000018126	Baiap2l2	Unchange	41	50	49	38	44.43	48	42	0.882	-0.18	0.674758	0.996888
ENSMUSG00000018143	Mafk	Unchange	480	476	527	555	507.55	496	518	1.046	0.064	0.647454	0.996888
ENSMUSG00000018160	Med1	Unchange	1010	986	1054	1010	1012.67	1036	990	0.955	-0.067	0.540064	0.996888
ENSMUSG00000018166	Erbb3	Unchange	751	577	724	708	688.11	690	686	0.995	-0.007	0.962539	0.998658
ENSMUSG00000018167	Stard3	Unchange	362	353	417	391	379.18	371	387	1.043	0.061	0.69668	0.996888
ENSMUSG00000018168	Ikzf3	Unchange	52	68	63	78	64.96	62	68	1.087	0.12	0.740734	0.996888
ENSMUSG00000018169	Mfng	Unchange	165	245	158	198	191.74	212	171	0.804	-0.315	0.195514	0.871975
ENSMUSG00000018171	Vmp1	Unchange	1829	1613	1824	1757	1751.78	1787	1716	0.961	-0.058	0.562822	0.996888
ENSMUSG00000018189	Uchl5	Unchange	1136	1197	1183	1124	1158.21	1211	1106	0.913	-0.131	0.210442	0.886397
ENSMUSG00000018196	Glrx2	Unchange	410	467	435	391	425.39	455	396	0.87	-0.201	0.193072	0.870403
ENSMUSG00000018199	Trove2	Unchange	574	528	664	569	581.35	572	590	1.033	0.046	0.740591	0.996888
ENSMUSG00000018209	Stk4	Unchange	1440	1344	1569	1401	1434.1	1446	1423	0.985	-0.022	0.829052	0.996888
ENSMUSG00000018211	Wfdc15b	Unchange	0	0	0	0	0	0	0	NA	NA	NA	NA
ENSMUSG00000018217	Pmp22	Unchange	2037	1582	2150	2055	1947.55	1880	2016	1.072	0.101	0.387452	0.972308
ENSMUSG00000018238	Gdf9	Unchange	9	7	11	25	12.82	8	17	2.085	1.06	0.201718	0.879965
ENSMUSG00000018239	Zcchc10	Unchange	456	475	391	380	426.37	483	370	0.765	-0.387	0.00979219	0.274626
ENSMUSG00000018259	Prl8a2	Unchange	0	0	0	0	0	0	0	NA	NA	NA	NA
ENSMUSG00000018263	Tbx5	Unchange	12	17	12	9	12.54	16	10	0.669	-0.581	0.46652	0.986374
ENSMUSG00000018286	Psmb6	Unchange	3854	4496	4453	4690	4358.42	4332	4384	1.012	0.017	0.848153	0.996888
ENSMUSG00000018287	Spag7	Unchange	716	747	780	809	760.61	759	762	1.003	0.005	0.966799	0.998658
ENSMUSG00000018293	Pfn1	Unchange	7721	7635	8419	8801	8114.19	7970	8258	1.036	0.051	0.49021	0.988172
ENSMUSG00000018322	Tomm34	Unchange	519	585	692	663	611.14	573	650	1.134	0.181	0.173403	0.846917
ENSMUSG00000018326	Ywhab	Unchange	2409	2429	2495	2510	2455.31	2511	2400	0.956	-0.066	0.441121	0.985362
ENSMUSG00000018334	Ksr1	Unchange	356	392	404	378	381.45	388	375	0.966	-0.051	0.74955	0.996888
ENSMUSG00000018339	Gpx3	Unchange	354	335	394	368	361.42	358	365	1.021	0.03	0.851945	0.996888
ENSMUSG00000018340	Anxa6	Unchange	2718	2457	2658	2828	2658.91	2687	2631	0.979	-0.03	0.746511	0.996888
ENSMUSG00000018341	Il12rb2	Unchange	40	36	28	31	33.88	40	28	0.717	-0.48	0.323976	0.945419
ENSMUSG00000018347	Zkscan6	Unchange	122	119	136	137	127.99	125	131	1.046	0.065	0.797875	0.996888
ENSMUSG00000018362	Kpna2	Unchange	3647	3626	3381	3296	3487.81	3775	3200	0.848	-0.238	0.00255423	0.12184
ENSMUSG00000018363	Smurf2	Unchange	1181	1073	1158	1148	1137.85	1170	1106	0.945	-0.082	0.4506	0.986374
ENSMUSG00000018372	Cep95	Unchange	349	340	373	390	361.77	358	366	1.023	0.033	0.838546	0.996888
ENSMUSG00000018377	Vezf1	Unchange	1125	1031	1074	990	1054.18	1119	990	0.884	-0.178	0.110354	0.743422
ENSMUSG00000018378	Cuedc1	Unchange	524	514	607	730	590.24	539	642	1.191	0.252	0.0804868	0.670312
ENSMUSG00000018379	Srsf1	Unchange	5705	5789	6258	5946	5907.33	5966	5849	0.98	-0.028	0.697979	0.996888
ENSMUSG00000018381	Abi3	Unchange	4	11	16	11	10.34	8	13	1.663	0.733	0.419926	0.9829
ENSMUSG00000018387	Shroom1	Unchange	26	35	57	69	46.06	32	60	1.911	0.934	0.0306242	0.481402
ENSMUSG00000018395	Kif3a	Unchange	821	786	904	883	845.4	834	857	1.027	0.038	0.741068	0.996888
ENSMUSG00000018398	42986	Unchange	1614	1598	1522	1531	1565.46	1668	1464	0.878	-0.188	0.0487405	0.563597
ENSMUSG00000018401	Mtmr4	Unchange	1315	1227	1371	1364	1315.41	1320	1311	0.994	-0.009	0.928183	0.996888
ENSMUSG00000018405	Mrm1	Unchange	390	496	391	421	424.51	460	389	0.847	-0.239	0.145956	0.814625
ENSMUSG00000018411	Mapt	Unchange	543	590	679	749	636.47	588	685	1.165	0.22	0.0994405	0.720367
ENSMUSG00000018412	Kansl1	Down	2399	2316	2127	2002	2213.15	2448	1978	0.809	-0.307	0.000533558	0.0442877
ENSMUSG00000018415	Gid4	Unchange	1706	1822	1795	1778	1771.85	1831	1713	0.936	-0.096	0.302065	0.939448
ENSMUSG00000018417	Myo1b	Unchange	1612	1714	1699	1635	1662.03	1726	1598	0.926	-0.111	0.239238	0.906792
ENSMUSG00000018425	Dhx40	Unchange	1010	1001	1053	1038	1023.1	1044	1002	0.96	-0.058	0.588339	0.996888
ENSMUSG00000018427	Ypel2	Unchange	409	439	370	369	397.17	440	354	0.805	-0.313	0.0432885	0.544655
ENSMUSG00000018428	Akap1	Down	1920	2100	1647	1690	1843.04	2086	1600	0.767	-0.383	5.5818e-05	0.00977744
ENSMUSG00000018433	Nol11	Unchange	1388	1465	1361	1294	1376.54	1480	1272	0.859	-0.218	0.0279119	0.458429
ENSMUSG00000018442	Derl2	Unchange	664	648	655	617	645.31	681	610	0.895	-0.16	0.210567	0.886397
ENSMUSG00000018446	C1qbp	Unchange	2704	3213	3095	2888	2968.45	3070	2867	0.934	-0.098	0.303587	0.939819
ENSMUSG00000018449	Rpain	Unchange	319	338	340	314	327.17	341	314	0.919	-0.122	0.469335	0.986374
ENSMUSG00000018451	6330403K07Rik	Unchange	27	43	85	65	54.04	36	72	1.978	0.984	0.016662	0.361836
ENSMUSG00000018459	Slc13a3	Unchange	7	4	12	12	8.61	6	12	2.013	1.01	0.299855	0.937842
ENSMUSG00000018470	Kcnab3	Unchange	53	69	85	84	72.15	63	81	1.28	0.356	0.296473	0.937842
ENSMUSG00000018474	Chd3	Unchange	1210	1090	1428	1447	1286.28	1194	1378	1.154	0.207	0.0511883	0.572919
ENSMUSG00000018476	Kdm6b	Unchange	2171	2179	2273	2496	2272.71	2258	2288	1.013	0.019	0.839643	0.996888
ENSMUSG00000018479	1700125H20Rik	Unchange	12	2	7	12	8.22	8	10	1.253	0.325	0.759296	0.996888
ENSMUSG00000018481	Appbp2	Unchange	1522	1377	1518	1407	1453.39	1506	1402	0.931	-0.103	0.320499	0.942897
ENSMUSG00000018486	Wnt9b	Unchange	2	1	12	7	5.32	2	9	5.83	2.544	0.0656173	0.631355
ENSMUSG00000018500	Adora2b	Unchange	84	65	57	67	68.45	78	60	0.769	-0.379	0.284031	0.934953
ENSMUSG00000018501	Ncor1	Unchange	5182	4733	5529	5253	5157.53	5148	5168	1.004	0.006	0.944371	0.997369
ENSMUSG00000018507	Trpv2	Unchange	144	167	159	152	155.21	161	149	0.924	-0.114	0.627287	0.996888
ENSMUSG00000018509	Cenpv	Unchange	788	932	950	955	902.83	892	914	1.023	0.033	0.782509	0.996888
ENSMUSG00000018537	Pcgf2	Unchange	1073	1145	1030	993	1060.34	1151	970	0.842	-0.247	0.0216975	0.408982
ENSMUSG00000018541	Cwc25	Unchange	409	464	406	375	413.61	453	374	0.826	-0.275	0.0762232	0.658987
ENSMUSG00000018543	1700001P01Rik	Unchange	5	6	16	17	10.77	6	16	2.773	1.471	0.0966556	0.71421
ENSMUSG00000018547	Pip4k2b	Unchange	1076	1171	1059	1114	1104.05	1166	1042	0.894	-0.162	0.138257	0.798982
ENSMUSG00000018548	Trim37	Unchange	1304	1305	1271	1249	1281.09	1354	1208	0.892	-0.165	0.100799	0.72247
ENSMUSG00000018554	Ybx2	Unchange	610	753	707	696	689.8	707	672	0.951	-0.072	0.594306	0.996888
ENSMUSG00000018559	Ctdnep1	Unchange	514	493	550	576	531.35	522	540	1.033	0.047	0.736041	0.996888
ENSMUSG00000018565	Elp5	Unchange	774	794	974	934	864.15	814	914	1.124	0.168	0.14074	0.804855
ENSMUSG00000018566	Slc2a4	Unchange	127	116	113	104	115.07	126	104	0.824	-0.279	0.301497	0.939448
ENSMUSG00000018567	Gabarap	Unchange	1552	1652	1730	1677	1647.9	1663	1633	0.982	-0.026	0.784027	0.996888
ENSMUSG00000018569	Cldn7	Unchange	803	663	937	808	798.58	761	836	1.098	0.135	0.315751	0.942746
ENSMUSG00000018570	2810408A11Rik	Unchange	155	155	191	186	170.81	161	180	1.123	0.168	0.452098	0.986374
ENSMUSG00000018572	Phf23	Down	1151	1314	981	1018	1118.77	1279	958	0.749	-0.416	0.00020462	0.0259419
ENSMUSG00000018574	Acadvl	Unchange	332	288	353	344	328.02	322	334	1.038	0.054	0.754172	0.996888
ENSMUSG00000018581	Dnah11	Unchange	13	13	20	28	18.28	14	23	1.708	0.772	0.2483	0.914088
ENSMUSG00000018583	G3bp1	Unchange	7776	8588	7941	8000	8067	8491	7643	0.9	-0.152	0.0472887	0.561099
ENSMUSG00000018585	Atox1	Unchange	945	942	1105	1024	999.83	980	1020	1.042	0.059	0.590839	0.996888
ENSMUSG00000018589	Glra2	Unchange	0	0	1	1	0.48	0	1	5.021	2.328	0.563606	NA
ENSMUSG00000018593	Sparc	Unchange	15821	12916	17426	17675	15876.7	14924	16830	1.128	0.173	0.0628948	0.622186
ENSMUSG00000018595	Glra4	Unchange	9	5	11	3	6.97	7	6	0.918	-0.124	0.911022	0.996888
ENSMUSG00000018599	Mief2	Unchange	324	298	358	315	322.66	323	322	0.999	-0.002	0.990832	0.998923
ENSMUSG00000018604	Tbx3	Down	3212	3747	2582	2551	3035.57	3610	2460	0.682	-0.553	2.07542e-09	1.74618e-06
ENSMUSG00000018620	Mmp20	Unchange	0	0	0	0	0	0	0	NA	NA	NA	NA
ENSMUSG00000018623	Mmp7	Unchange	0	0	0	0	0	0	0	NA	NA	NA	NA
ENSMUSG00000018634	Crhr1	Unchange	2	2	3	5	2.96	2	4	1.852	0.889	0.583809	NA
ENSMUSG00000018648	Dusp14	Unchange	280	201	267	246	247.85	250	246	0.984	-0.023	0.911686	0.996888
ENSMUSG00000018651	Tada2a	Unchange	991	1184	904	951	1008.97	1128	890	0.788	-0.343	0.00436959	0.172088
ENSMUSG00000018654	Ikzf1	Unchange	9	14	9	15	11.73	12	12	0.967	-0.049	0.953311	0.998644
ENSMUSG00000018656	Fam115e	Unchange	0	0	1	1	0.48	0	1	5.021	2.328	0.563606	NA
ENSMUSG00000018659	Pnpo	Unchange	398	467	437	518	453.54	448	458	1.021	0.03	0.851638	0.996888
ENSMUSG00000018661	Cog1	Unchange	429	459	458	435	444.41	461	428	0.929	-0.107	0.470637	0.986374
ENSMUSG00000018666	Cbx1	Unchange	2709	2712	2880	2838	2777.39	2814	2741	0.974	-0.038	0.647358	0.996888
ENSMUSG00000018669	Cdk5rap3	Unchange	1708	1822	1753	1742	1753.69	1832	1676	0.915	-0.129	0.167886	0.840818
ENSMUSG00000018672	Copz2	Unchange	138	161	125	155	144.77	155	134	0.866	-0.207	0.409351	0.980046
ENSMUSG00000018677	Slc25a39	Unchange	3073	3471	3045	3258	3209.22	3395	3023	0.89	-0.168	0.0662451	0.631503
ENSMUSG00000018678	Sp2	Unchange	500	580	451	440	493.72	560	427	0.762	-0.392	0.00731298	0.237035
ENSMUSG00000018697	Aatf	Unchange	708	768	728	771	742.41	766	719	0.938	-0.092	0.460762	0.986374
ENSMUSG00000018698	Lhx1	Unchange	3	10	12	20	11.06	6	15	2.284	1.191	0.190257	0.868532
ENSMUSG00000018707	Dync1h1	Unchange	11797	12667	13847	13863	12990	12696	13285	1.046	0.066	0.355885	0.96209
ENSMUSG00000018727	Cpsf4l	Unchange	201	190	189	210	197.19	203	192	0.943	-0.085	0.689299	0.996888
ENSMUSG00000018733	Pex12	Unchange	241	274	331	266	276.53	268	286	1.07	0.098	0.607279	0.996888
ENSMUSG00000018736	Ndel1	Unchange	963	931	947	973	951.89	983	920	0.936	-0.095	0.397584	0.975353
ENSMUSG00000018740	Slc25a35	Unchange	49	48	64	57	54.16	50	58	1.152	0.204	0.597257	0.996888
ENSMUSG00000018750	Zbtb4	Unchange	191	136	223	197	185.54	170	201	1.185	0.245	0.296759	0.937842
ENSMUSG00000018752	BC096441	Unchange	0	0	0	0	0	0	0	NA	NA	NA	NA
ENSMUSG00000018761	Mpdu1	Unchange	1236	1395	1345	1344	1327.15	1365	1289	0.944	-0.083	0.429415	0.985362
ENSMUSG00000018765	Fxr2	Unchange	4934	5283	5256	5629	5261.31	5302	5220	0.985	-0.022	0.783902	0.996888
[truncated: 37,019 more rows]

## Sheet: Table S2
Table S2: Summary statistics of the Hi-C, HiChIP and Ocean-C data, and cis/trans ratio for Hi-C in this study.
	Mapping					Hi-C Filtering				Duplicate Removal and Interaction Lengths
Experiment	Total Reads	Unmapped Read Pairs	Singleton Mapping Read Pairs	Multiple Alignment Read Pairs	Unique Paired Alignments	Dangling End Pairs	Self Ligation Pairs	Dumped Pairs	Valid Interaction Pairs	Unique Valid Interaction Pairs	Cis Interaction < 20kb	Cis Interaction > 20kb	Trans Interaction
Hi-C (the first time)
Pol I_untreated_rep1	142538598	570874	15296357	18734723	107936644	7034	7928465	2488340	97512805	66899306	14299118	36370379	16229809
Valid PETs + 1Empty PETs	1	0.00400505	0.107314	0.131436	0.757245	4.9348e-05	0.0556233	0.0174573	0.684115	0.469342	0.100318	0.255162	0.113863
Pol I_untreated_rep2	136915697	557266	14800171	16869859	104688401	8981	7921558	2453889	94303973	68122267	15485757	37713314	14923196
Valid PETs + 1Empty PETs	1	0.00407014	0.108097	0.123213	0.764619	6.55951e-05	0.0578572	0.0179226	0.688774	0.497549	0.113104	0.275449	0.108996
Pol I_IAA_24h_rep1	150340305	589995	15289272	20617237	113843801	7274	7659841	2358378	103818308	65865376	14295901	36525189	15044286
Valid PETs + 1Empty PETs	1	0.0039244	0.101698	0.137137	0.757241	4.83836e-05	0.05095	0.0156869	0.690555	0.438109	0.0950903	0.24295	0.100068
Pol I_IAA_24h_rep2	151101028	600304	15522145	20930763	114047816	8002	7626981	2433027	103979806	67007561	14516317	36666989	15824255
Valid PETs + 1Empty PETs	1	0.00397287	0.102727	0.138522	0.754779	5.29579e-05	0.050476	0.016102	0.688148	0.443462	0.0960703	0.242665	0.104726
Pol II_untreated_rep1	124935676	478645	14734262	18740499	90982270	3243	4065253	2164451	84749323	68644649	12090954	34413126	22140569
Valid PETs + 1Empty PETs	1	0.00383113	0.117935	0.150001	0.728233	2.59574e-05	0.0325388	0.0173245	0.678344	0.54944	0.0967774	0.275447	0.177216
Pol II_untreated_rep2	153430450	724035	20541472	22702843	109462100	4203	3944298	2645981	102867618	78541572	14966473	39440079	24135020
Valid PETs + 1Empty PETs	1	0.00471898	0.133881	0.147968	0.713431	2.73935e-05	0.0257074	0.0172455	0.670451	0.511903	0.0975457	0.257055	0.157303
Pol II_IAA_6h_rep1	158091599	607379	18318993	23785812	115379415	3215	5447283	2783797	107145120	80323136	12862689	38212268	29248179
Valid PETs + 1Empty PETs	1	0.00384194	0.115876	0.150456	0.729826	2.03363e-05	0.0344565	0.0176088	0.677741	0.50808	0.0813623	0.24171	0.185008
Pol II_IAA_6h_rep2	142745065	656939	19185666	21096092	101806368	2987	5008552	2378214	94416615	73945675	11551944	34508802	27884929
Valid PETs + 1Empty PETs	1	0.00460218	0.134405	0.147789	0.713204	2.09254e-05	0.0350874	0.0166606	0.661435	0.518026	0.0809271	0.241751	0.195348
Pol III_untreated_rep1	171074330	727071	17023967	22116204	131207088	10700	13597560	3503280	114095548	72863915	17925198	39718560	15220157
Valid PETs + 1Empty PETs	1	0.00425003	0.0995121	0.129278	0.76696	6.25459e-05	0.0794833	0.0204781	0.666936	0.42592	0.10478	0.232171	0.0889681
Pol III_untreated_rep2	144551272	618999	14591984	18579841	110760448	9217	11552132	3041887	96157212	65122998	15932707	35509731	13680560
Valid PETs + 1Empty PETs	1	0.00428221	0.100947	0.128535	0.766236	6.37628e-05	0.0799172	0.0210437	0.665212	0.450518	0.110222	0.245655	0.0946416
Pol III_IAA_24h_rep1	156954138	582715	14951242	20437345	120982836	7288	7534837	2297335	111143376	77406503	17127060	44601940	15677503
Valid PETs + 1Empty PETs	1	0.00371265	0.0952587	0.130212	0.770816	4.64339e-05	0.0480066	0.014637	0.708126	0.493179	0.109121	0.284172	0.0998859
Pol III_IAA_24h_rep2	153298527	559011	14578702	20648471	117512343	7686	6866831	2224672	108413154	69595199	14973189	40277391	14344619
Valid PETs + 1Empty PETs	1	0.00364655	0.0951001	0.134695	0.766559	5.01375e-05	0.0447938	0.014512	0.707203	0.453985	0.0976734	0.262738	0.0935731
Pol II_Mitotic exit_untreated _rep1	116004578	720959	16955985	21246332	77081302	423453	19461	3910846	72727542	67836467	11652058	37752995	18431414					200944563	3.19271e+07
Valid PETs + 1Empty PETs	1	0.00621492	0.146167	0.183151	0.664468	0.00365031	0.000167761	0.0337129	0.626937	0.584774	0.100445	0.325444	0.158885					1
Pol II_Mitotic exit_untreated _rep2	98230439	541689	13441770	18562823	65684157	372748	16245	3669068	61626096	57580767	9998592	32090773	15491402			0.158885	0.425889	140879109	22217298
Valid PETs + 1Empty PETs	1	0.00551447	0.136839	0.188972	0.668674	0.00379463	0.000165376	0.0373516	0.627363	0.58618	0.101787	0.326689	0.157705			0.157705	0.428476	1
Pol II_Mitotic exit_IAA 6h _rep1	114976876	553623	14995731	21804426	77623096	481625	20969	4387028	72733474	67643229	10500572	34661138	22481519			0.195531	0.39279	161096947	31499413
Valid PETs + 1Empty PETs	1	0.00481508	0.130424	0.189642	0.675119	0.00418889	0.000182376	0.0381557	0.632592	0.58832	0.0913277	0.301462	0.195531			0.192275	0.388785	1
Pol II_Mitotic exit_IAA 6h _rep2	121549310	622076	16232083	22691134	82004017	492083	23318	4644888	76843728	70627385	10927964	36328541	23370880					171496578	32974485
Valid PETs + 1Empty PETs	1	0.00511789	0.133543	0.186683	0.674656	0.00404842	0.00019184	0.038214	0.632202	0.58106	0.0899056	0.298879	0.192275					1
H3K27ac HiChIP
Pol II_untreated_rep1	148566532	1060713	17748268	18814212	110943339	35858	2973922	1664801	106268758	38698792	11384543	21334225	5980024
Valid PETs + 1Empty PETs	1	0.00713965	0.119463	0.126638	0.746759	0.00024136	0.0200174	0.0112058	0.715294	0.260481	0.0766293	0.1436	0.0402515
Pol II_untreated_rep2	137826692	1018309	16626320	17417541	102764522	32755	2699712	1584326	98447729	51992636	15264693	28838049	7889894
Valid PETs + 1Empty PETs	1	0.00738833	0.120632	0.126373	0.745607	0.000237654	0.0195877	0.0114951	0.714286	0.377232	0.110753	0.209234	0.057245
Pol II_IAA_6h_rep1	121558442	715199	14527630	16167418	90148195	20082	1942190	1338123	86847800	48536822	12309500	26231300	9996022
Valid PETs + 1Empty PETs	1	0.00588358	0.119511	0.133001	0.741604	0.000165204	0.0159774	0.0110081	0.714453	0.399288	0.101264	0.215792	0.0822322
Pol II_IAA_6h_rep2	147833917	904397	18083223	19596562	109249735	24427	2377856	1599568	105247884	50846387	12876148	27442275	10527964
Valid PETs + 1Empty PETs	1	0.00611766	0.122321	0.132558	0.739003	0.000165233	0.0160846	0.01082	0.711933	0.343943	0.0870987	0.185629	0.0712148
Ocean-C
Pol II_untreated_rep1	92932207	480336	15119354	12084627	65247890	29087	2070080	1392353	61756370	51780643	13743071	29140927	8896645
Valid PETs + 1Empty PETs	1	0.00516867	0.162692	0.130037	0.702102	0.000312992	0.0222752	0.0149825	0.664531	0.557187	0.147883	0.313572	0.0957326
Pol II_untreated_rep2	97019980	500168	15835189	13186614	67498009	31247	2232929	1816323	63417510	54214830	14422329	30520811	9271690
Valid PETs + 1Empty PETs	1	0.00515531	0.163216	0.135916	0.695712	0.000322068	0.0230151	0.0187211	0.653654	0.558801	0.148653	0.314583	0.0955647
Pol II_IAA_6h_rep1	80165005	403039	13404001	12287071	54070894	12306	986325	1866328	51205935	44989854	9615376	25581040	9793438
Valid PETs + 1Empty PETs	1	0.00502762	0.167205	0.153272	0.674495	0.000153508	0.0123037	0.0232811	0.638757	0.561216	0.119945	0.319105	0.122166
Pol II_IAA_6h_rep2	87991423	456924	15241031	13719934	58573534	13842	1115991	2003275	55440426	47790362	10246056	27255962	10288344
Valid PETs + 1Empty PETs	1	0.00519282	0.17321	0.155924	0.665673	0.000157311	0.012683	0.0227667	0.630066	0.543125	0.116444	0.309757	0.116924
Hi-C (the secomd time) with spike-in
Reads mapped to mm10
Pol II_untreated_rep1	162113723	1102165	17163330	23759974	118900111	14746	3884654	58990	114941721	107513035	28793191	61486867	17232977
Valid PETs + 1Empty PETs	1	0.00679871	0.105872	0.146564	0.733436	9.09608e-05	0.0239625	0.00036388	0.709019	0.663195	0.177611	0.379282	0.106302
Pol II_untreated_rep2	147087538	1050139	15770333	21728921	107444044	13524	3502314	53739	103874467	96123417	25702184	54999391	15421842
Valid PETs + 1Empty PETs	1	0.00713955	0.107217	0.147728	0.730477	9.19452e-05	0.0238111	0.000365354	0.706208	0.653512	0.174741	0.373923	0.104848
Pol II_IAA_1h_rep1	154830186	550197	13180423	23149682	116461596	11957	2489420	53772	113906447	106216483	26586214	63067436	16562833
Valid PETs + 1Empty PETs	1	0.00355355	0.0851283	0.149517	0.752189	7.72265e-05	0.0160784	0.000347297	0.735686	0.686019	0.171712	0.407333	0.106974
Pol II_IAA_1h_rep2	157332659	571335	13391775	23597970	118270293	12084	2502225	54407	115701577	107130226	26849147	63565881	16715198
Valid PETs + 1Empty PETs	1	0.00363138	0.0851176	0.149988	0.751721	7.68054e-05	0.015904	0.000345809	0.735395	0.680915	0.170652	0.404022	0.106241
Pol II_IAA_6h_rep1	140249309	505619	12490827	20895746	105054274	8561	2563570	37593	102444550	95533793	22487540	52311507	20734746
Valid PETs + 1Empty PETs	1	0.00360514	0.0890616	0.14899	0.749054	6.10413e-05	0.0182787	0.000268044	0.730446	0.681171	0.16034	0.372989	0.147842
Pol II_IAA_6h_rep2	164103833	559087	14042855	24358777	123621521	10110	2831837	44504	120735070	110811934	26115300	60929765	23766869
Valid PETs + 1Empty PETs	1	0.00340691	0.085573	0.148435	0.753313	6.16073e-05	0.0172564	0.000271194	0.735724	0.675255	0.159139	0.371288	0.144828
Reads mapped to dm6
Pol II_untreated_rep1	162113723	1102165	47544	40334	128797	89	3115	348	125245	117105	49307	63681	4117
Valid PETs + 1Empty PETs	1	0.00679871	0.000293276	0.000248801	0.000794485	5.48997e-07	1.92149e-05	2.14664e-06	0.000772575	0.000722363	0.000304151	0.000392817	2.53958e-05
Pol II_untreated_rep2	147087538	1050139	44082	36731	115875	86	2843	324	112622	104118	43829	56380	3909
Valid PETs + 1Empty PETs	1	0.00713955	0.000299699	0.000249722	0.000787796	5.84686e-07	1.93286e-05	2.20277e-06	0.00076568	0.000707864	0.000297979	0.000383309	2.6576e-05
Pol II_IAA_1h_rep1	154830186	550197	47267	49520	157416	115	3427	373	153501	143111	60120	77844	5147
Valid PETs + 1Empty PETs	1	0.00355355	0.000305283	0.000319834	0.0010167	7.42749e-07	2.21339e-05	2.40909e-06	0.000991415	0.000924309	0.000388296	0.00050277	3.32429e-05
Pol II_IAA_1h_rep2	157332659	571335	47479	50130	159531	106	3426	344	155655	144162	60995	78067	5100
Valid PETs + 1Empty PETs	1	0.00363138	0.000301775	0.000318624	0.00101397	6.73732e-07	2.17755e-05	2.18645e-06	0.000989337	0.000916288	0.000387682	0.000496191	3.24154e-05
Pol II_IAA_6h_rep1	140249309	505619	33838	32508	104966	63	2546	198	102159	95251	40145	51705	3401
Valid PETs + 1Empty PETs	1	0.00360514	0.00024127	0.000231787	0.000748424	4.492e-07	1.81534e-05	1.41177e-06	0.00072841	0.000679155	0.00028624	0.000368665	2.42497e-05
Pol II_IAA_6h_rep2	164103833	559087	38382	38150	124224	72	2803	251	121098	111144	46480	60696	3968
Valid PETs + 1Empty PETs	1	0.00340691	0.000233889	0.000232475	0.000756984	4.38747e-07	1.70806e-05	1.52952e-06	0.000737935	0.000677279	0.000283235	0.000369863	2.41798e-05
Cis to Trans ratio for Hi-C
Dataset name	Trans percentage (total reads)	Cis percentage (total reads)	Cis/Trans ratio
Pol I_IAA_24h_1	0.133076	0.478849	3.59831
Pol I_IAA_24h_2	0.1333	0.484326	3.63336
Pol I_untreated_1	0.0989894	0.477959	4.82838
Pol I_untreated_2	0.0990851	0.487967	4.92473
Pol II_untreated_1	0.181498	0.357632	1.97045
Pol II_untreated_2	0.166238	0.362505	2.18063
Pol II_IAA_6h_1	0.206105	0.314182	1.52437
Pol II_IAA_6h_2	0.189912	0.322878	1.70015
Pol III_IAA_24h_1	0.135248	0.411338	3.04136
Pol III_IAA_24h_2	0.137217	0.412966	3.00958
Pol III_untreated_1	0.098986	0.477776	4.8267
Pol III_untreated_2	0.094876	0.465973	4.91139
Pol II_untreated_1	0.105346	0.562546	5.33999
Pol II_untreated_2	0.103794	0.553852	5.33609
Pol II_IAA_1h_1	0.104063	0.583091	5.60322
Pol II_IAA_1h_2	0.103357	0.578518	5.59729
Pol II_IAA_6h_1	0.147473	0.537086	3.64193
Pol II_IAA_6h_2	0.144323	0.533482	3.69644
Pol II_Mitotic exit_untreated _1	0.158885	0.425889	2.68048
Pol II_Mitotic exit_untreated _2	0.157705	0.428476	2.71695
Pol II_Mitotic exit_IAA 6h _1	0.195531	0.39279	2.00884
Pol II_Mitotic exit_IAA 6h _2	0.192275	0.388785	2.02203

## Sheet: Table S3
Table S3: Contact domains called by arrowhead related to Figure 2
Sample	The number of contact domains
Pol I Untreated	1737
Pol I Degron	1649
Pol II Untreated	1758
Pol II Degron	1656
Pol III Untreated	1800
Pol III Degron	1779
Pol II_Mitotic exit Untreated	1977
Pol II_Mitotic exit Degron	1818
		Pol I Untreated				Pol I Degron				Pol II Untreated				Pol II Degron				Pol III Untreated				Pol III Degron				Pol II_Mitotic exit Untreated				Pol II_Mitotic exit Degron
		chrom	start	end		chrom	start	end		chrom	start	end		chrom	start	end		chrom	start	end		chrom	start	end		chrom	start	end		chrom	start	end
		chr1	3000000	4375000		chr1	3000000	4325000		chr1	4425000	4750000		chr1	4400000	4750000		chr1	3000000	4325000		chr1	3000000	4375000		chr1	3000000	4350000		chr1	3000000	4350000
		chr1	4775000	5125000		chr1	5125000	5875000		chr1	5150000	5875000		chr1	4800000	5100000		chr1	4400000	4750000		chr1	4450000	4750000		chr1	3750000	4225000		chr1	4375000	4750000
		chr1	6300000	6975000		chr1	6275000	6925000		chr1	6450000	6900000		chr1	5150000	5875000		chr1	5150000	5875000		chr1	5125000	5900000		chr1	4375000	4750000		chr1	5150000	5900000
		chr1	7200000	9525000		chr1	7250000	9500000		chr1	7200000	9525000		chr1	6400000	6925000		chr1	6375000	6950000		chr1	6350000	6975000		chr1	5150000	5875000		chr1	6375000	6950000
		chr1	9550000	10150000		chr1	9550000	10150000		chr1	9550000	10100000		chr1	7275000	9525000		chr1	7250000	9525000		chr1	7225000	9475000		chr1	6375000	6975000		chr1	9700000	10100000
		chr1	11150000	11600000		chr1	11150000	11575000		chr1	10225000	10750000		chr1	9675000	10125000		chr1	9550000	10125000		chr1	9550000	10150000		chr1	7225000	9525000		chr1	10200000	10750000
		chr1	12925000	13650000		chr1	12950000	13650000		chr1	11150000	11575000		chr1	10250000	10700000		chr1	11150000	11575000		chr1	10750000	11100000		chr1	9700000	10100000		chr1	11150000	11575000
		chr1	13775000	14700000		chr1	13775000	14700000		chr1	12950000	13650000		chr1	12925000	13650000		chr1	12850000	13650000		chr1	11150000	11575000		chr1	10175000	10750000		chr1	11725000	12700000
		chr1	16700000	17100000		chr1	16675000	17100000		chr1	13875000	14700000		chr1	13775000	14700000		chr1	13775000	14700000		chr1	12925000	13650000		chr1	11150000	11575000		chr1	13150000	13625000
		chr1	17150000	17625000		chr1	17150000	17625000		chr1	14975000	15625000		chr1	16650000	17100000		chr1	20650000	21250000		chr1	13900000	14700000		chr1	11625000	12825000		chr1	13750000	14700000
		chr1	20650000	21250000		chr1	20600000	21250000		chr1	16650000	17100000		chr1	17150000	17625000		chr1	22575000	23125000		chr1	16675000	17100000		chr1	13150000	13650000		chr1	16100000	16425000
		chr1	22550000	23150000		chr1	23750000	24225000		chr1	17150000	17625000		chr1	20625000	21275000		chr1	23750000	24225000		chr1	18350000	18900000		chr1	13750000	14700000		chr1	16600000	17100000
		chr1	23750000	24225000		chr1	30700000	31150000		chr1	20675000	21275000		chr1	22550000	23100000		chr1	30700000	31150000		chr1	20600000	21250000		chr1	16025000	16475000		chr1	17150000	17625000
		chr1	30700000	31150000		chr1	33625000	34475000		chr1	22550000	23125000		chr1	23750000	24225000		chr1	31175000	33475000		chr1	22575000	23125000		chr1	16625000	17100000		chr1	18325000	19025000
		chr1	31175000	33500000		chr1	34875000	35475000		chr1	23750000	24225000		chr1	30725000	31150000		chr1	34900000	35500000		chr1	23750000	24225000		chr1	17150000	17625000		chr1	20600000	21250000
		chr1	34950000	35425000		chr1	35725000	36125000		chr1	31175000	33525000		chr1	31175000	33550000		chr1	35725000	36125000		chr1	30700000	31150000		chr1	17675000	18125000		chr1	21400000	22375000
		chr1	35725000	36125000		chr1	36275000	36725000		chr1	34900000	35450000		chr1	34950000	35475000		chr1	36275000	36700000		chr1	31175000	33500000		chr1	18325000	19025000		chr1	22550000	23100000
		chr1	36775000	37225000		chr1	36775000	37225000		chr1	35675000	36125000		chr1	35700000	36125000		chr1	36775000	37225000		chr1	33700000	34500000		chr1	20650000	21325000		chr1	23775000	24225000
		chr1	37250000	37650000		chr1	37250000	37650000		chr1	36775000	37225000		chr1	36775000	37225000		chr1	37250000	37850000		chr1	34900000	35400000		chr1	21400000	22375000		chr1	24300000	24675000
		chr1	38175000	38775000		chr1	38150000	38775000		chr1	37250000	37650000		chr1	38175000	38775000		chr1	38175000	38775000		chr1	35725000	36125000		chr1	22575000	23100000		chr1	24850000	25450000
		chr1	38950000	39500000		chr1	38950000	39500000		chr1	38150000	38800000		chr1	38975000	39525000		chr1	38950000	39500000		chr1	36275000	36700000		chr1	23300000	23675000		chr1	31175000	33550000
		chr1	39650000	40050000		chr1	39600000	40050000		chr1	38975000	39500000		chr1	39625000	39975000		chr1	39625000	40025000		chr1	36775000	37225000		chr1	23750000	24225000		chr1	34875000	35675000
		chr1	40850000	42800000		chr1	40825000	42800000		chr1	39600000	39975000		chr1	40050000	40550000		chr1	40075000	40525000		chr1	37250000	37775000		chr1	24275000	24650000		chr1	34925000	35425000
		chr1	43250000	43725000		chr1	43125000	43725000		chr1	40050000	40425000		chr1	40850000	42775000		chr1	40825000	42825000		chr1	38150000	38775000		chr1	24850000	25450000		chr1	35725000	36125000
		chr1	43750000	44150000		chr1	43750000	44150000		chr1	40850000	42775000		chr1	43275000	43725000		chr1	43125000	43725000		chr1	38925000	39500000		chr1	34475000	34850000		chr1	36775000	37225000
		chr1	44175000	45775000		chr1	44175000	45775000		chr1	43125000	43725000		chr1	43750000	44150000		chr1	43750000	44150000		chr1	39600000	40050000		chr1	34875000	35450000		chr1	37275000	37875000
		chr1	50900000	51375000		chr1	51650000	52100000		chr1	43750000	44125000		chr1	50925000	51375000		chr1	44175000	45750000		chr1	40825000	42800000		chr1	35775000	36125000		chr1	38150000	38800000
		chr1	51650000	52100000		chr1	52275000	53025000		chr1	44200000	44700000		chr1	51650000	52075000		chr1	50925000	51325000		chr1	43275000	43725000		chr1	36275000	36725000		chr1	38975000	39500000
		chr1	52275000	53025000		chr1	53975000	54350000		chr1	51650000	52100000		chr1	54000000	54375000		chr1	51650000	52100000		chr1	43750000	44125000		chr1	36775000	37225000		chr1	39575000	39975000
		chr1	55375000	55850000		chr1	54600000	55025000		chr1	52275000	53025000		chr1	54600000	55000000		chr1	52225000	53025000		chr1	44175000	45775000		chr1	37275000	37850000		chr1	40025000	40725000
		chr1	57375000	58300000		chr1	55375000	55850000		chr1	53900000	54400000		chr1	55225000	55850000		chr1	53950000	54350000		chr1	50925000	51400000		chr1	38125000	38775000		chr1	40850000	42800000
		chr1	59225000	59650000		chr1	57375000	58275000		chr1	54575000	55025000		chr1	57400000	58300000		chr1	54625000	54975000		chr1	51650000	52100000		chr1	38975000	39475000		chr1	43125000	43725000
		chr1	59750000	60125000		chr1	59225000	59650000		chr1	55400000	55850000		chr1	57400000	57950000		chr1	55375000	55850000		chr1	52350000	53000000		chr1	39575000	39975000		chr1	43750000	44125000
		chr1	60500000	60950000		chr1	60500000	60950000		chr1	57375000	58325000		chr1	59225000	59625000		chr1	57400000	58300000		chr1	53900000	54375000		chr1	40025000	40450000		chr1	44200000	44700000
		chr1	61025000	63000000		chr1	61050000	63000000		chr1	57400000	57950000		chr1	60500000	60950000		chr1	59225000	59625000		chr1	55250000	55850000		chr1	41800000	42775000		chr1	50925000	51325000
		chr1	63650000	64500000		chr1	63175000	63600000		chr1	59225000	59675000		chr1	61025000	63025000		chr1	59725000	60150000		chr1	57375000	58275000		chr1	43100000	43725000		chr1	51650000	52100000
		chr1	64550000	65175000		chr1	63625000	64500000		chr1	60450000	60950000		chr1	63250000	63600000		chr1	60525000	60950000		chr1	59225000	59650000		chr1	43750000	44125000		chr1	53950000	54375000
		chr1	65275000	66950000		chr1	64575000	65175000		chr1	61325000	61775000		chr1	63650000	64450000		chr1	61000000	63000000		chr1	60500000	60950000		chr1	44175000	44725000		chr1	54525000	54975000
		chr1	67100000	69150000		chr1	65275000	66950000		chr1	63175000	63600000		chr1	64600000	65175000		chr1	63200000	63600000		chr1	61025000	63000000		chr1	50925000	51375000		chr1	55400000	55850000
		chr1	69225000	69700000		chr1	67125000	69150000		chr1	63650000	64475000		chr1	65250000	66875000		chr1	63625000	64475000		chr1	63625000	64475000		chr1	51625000	52100000		chr1	57025000	57325000
		chr1	71650000	72125000		chr1	69200000	69750000		chr1	63975000	64450000		chr1	67100000	69150000		chr1	64600000	65175000		chr1	64600000	65175000		chr1	52275000	52625000		chr1	57400000	58300000
		chr1	72250000	72850000		chr1	71650000	72125000		chr1	64600000	65175000		chr1	69225000	69725000		chr1	65275000	66975000		chr1	66125000	66650000		chr1	53300000	53675000		chr1	58425000	59200000
		chr1	72875000	73850000		chr1	72250000	72850000		chr1	65250000	66925000		chr1	71600000	72125000		chr1	67650000	68075000		chr1	67125000	69150000		chr1	53950000	54375000		chr1	59250000	59650000
		chr1	77925000	78475000		chr1	72875000	73850000		chr1	67150000	69150000		chr1	72250000	72825000		chr1	69250000	69725000		chr1	69225000	69725000		chr1	54600000	54975000		chr1	59700000	60250000
		chr1	78725000	79650000		chr1	75625000	77900000		chr1	69200000	69750000		chr1	72850000	73850000		chr1	71650000	72125000		chr1	71650000	72125000		chr1	55250000	55850000		chr1	60500000	60925000
		chr1	82700000	83075000		chr1	77925000	78450000		chr1	71625000	72125000		chr1	77925000	78450000		chr1	72250000	72850000		chr1	72250000	72850000		chr1	57400000	58275000		chr1	61025000	61775000
		chr1	83200000	83700000		chr1	82625000	83075000		chr1	72250000	72825000		chr1	79775000	80125000		chr1	72875000	73850000		chr1	72875000	73850000		chr1	59725000	60200000		chr1	61975000	62700000
		chr1	86575000	87075000		chr1	83200000	83700000		chr1	72875000	73850000		chr1	82700000	83100000		chr1	75625000	77925000		chr1	77550000	77900000		chr1	60475000	60950000		chr1	63650000	64475000
		chr1	87300000	87925000		chr1	83725000	84525000		chr1	75625000	77875000		chr1	83175000	83700000		chr1	77950000	78450000		chr1	77950000	78450000		chr1	61025000	61825000		chr1	64700000	65175000
		chr1	88325000	89250000		chr1	86600000	87100000		chr1	77950000	78450000		chr1	86050000	86525000		chr1	78725000	79675000		chr1	78700000	79700000		chr1	61900000	62700000		chr1	65275000	66025000
		chr1	88350000	88725000		chr1	87225000	87800000		chr1	78725000	79675000		chr1	86600000	87100000		chr1	82700000	83100000		chr1	82700000	83100000		chr1	63275000	63600000		chr1	66100000	66650000
		chr1	88750000	89175000		chr1	88325000	89225000		chr1	79775000	80125000		chr1	87325000	88000000		chr1	83175000	83700000		chr1	83175000	83700000		chr1	63825000	64500000		chr1	67050000	67500000
		chr1	90075000	90575000		chr1	88425000	88725000		chr1	82725000	83100000		chr1	88325000	88725000		chr1	83725000	84550000		chr1	83800000	84600000		chr1	64600000	65175000		chr1	69200000	69750000
		chr1	90900000	91375000		chr1	88750000	89200000		chr1	83175000	83700000		chr1	88325000	89200000		chr1	86600000	87100000		chr1	86575000	87075000		chr1	65275000	66075000		chr1	71600000	72125000
		chr1	91500000	92675000		chr1	90025000	90575000		chr1	83725000	84100000		chr1	88750000	89175000		chr1	87350000	88000000		chr1	87325000	87975000		chr1	66100000	66650000		chr1	72275000	72825000
		chr1	91500000	91875000		chr1	90900000	91375000		chr1	86600000	87050000		chr1	89225000	89600000		chr1	88350000	89250000		chr1	88350000	88725000		chr1	67150000	67500000		chr1	72875000	73850000
		chr1	91900000	92475000		chr1	91500000	92625000		chr1	87325000	87975000		chr1	89625000	89975000		chr1	88350000	88725000		chr1	88350000	89225000		chr1	67625000	68075000		chr1	75625000	77900000
		chr1	92925000	93800000		chr1	91500000	91875000		chr1	87400000	87725000		chr1	90050000	90575000		chr1	88750000	89200000		chr1	88750000	89200000		chr1	69200000	69750000		chr1	77950000	78450000
		chr1	97725000	98175000		chr1	91900000	92475000		chr1	88325000	89225000		chr1	91500000	92625000		chr1	89300000	89600000		chr1	89650000	90000000		chr1	71000000	71525000		chr1	78700000	79675000
		chr1	104975000	105625000		chr1	92925000	93800000		chr1	88350000	88725000		chr1	91500000	91875000		chr1	89625000	89975000		chr1	90025000	90575000		chr1	71600000	72150000		chr1	79800000	80125000
		chr1	106425000	106875000		chr1	97725000	98200000		chr1	88750000	89200000		chr1	91925000	92475000		chr1	90125000	90575000		chr1	90900000	91400000		chr1	72250000	72700000		chr1	80775000	81275000
		chr1	107000000	107525000		chr1	104975000	105625000		chr1	89225000	89600000		chr1	92925000	93775000		chr1	90900000	91475000		chr1	91500000	92650000		chr1	72850000	73850000		chr1	82725000	83100000
		chr1	119100000	119450000		chr1	106425000	106875000		chr1	90025000	90575000		chr1	97750000	98175000		chr1	91500000	92625000		chr1	91550000	91875000		chr1	77575000	77900000		chr1	83175000	83700000
		chr1	119525000	119925000		chr1	106975000	107500000		chr1	91475000	92600000		chr1	104975000	105625000		chr1	91500000	91875000		chr1	91900000	92450000		chr1	77950000	78450000		chr1	83725000	84100000
		chr1	120000000	120550000		chr1	119100000	119450000		chr1	91525000	91875000		chr1	106425000	106875000		chr1	91925000	92475000		chr1	92900000	93800000		chr1	78700000	79675000		chr1	86600000	87000000
		chr1	120575000	121400000		chr1	119500000	119900000		chr1	91950000	92450000		chr1	107000000	107550000		chr1	92925000	93800000		chr1	97775000	98175000		chr1	79775000	80150000		chr1	87350000	88000000
		chr1	126550000	126950000		chr1	119950000	120550000		chr1	92925000	93800000		chr1	119100000	119450000		chr1	97725000	98200000		chr1	104975000	105625000		chr1	80800000	81275000		chr1	88325000	88725000
		chr1	127075000	127450000		chr1	120575000	121225000		chr1	97775000	98175000		chr1	120125000	120550000		chr1	104975000	105625000		chr1	106425000	106875000		chr1	82750000	83050000		chr1	88750000	89200000
		chr1	127775000	128275000		chr1	125700000	126400000		chr1	104975000	105625000		chr1	120575000	121400000		chr1	106425000	106875000		chr1	106975000	107525000		chr1	83150000	83700000		chr1	89250000	89600000
		chr1	128375000	128825000		chr1	127025000	127450000		chr1	106425000	106825000		chr1	120650000	121100000		chr1	106975000	107500000		chr1	119100000	119450000		chr1	83725000	84075000		chr1	89650000	89975000
		chr1	128875000	130400000		chr1	127775000	128250000		chr1	106975000	107575000		chr1	126500000	126950000		chr1	119075000	119475000		chr1	120150000	120550000		chr1	84125000	84500000		chr1	90050000	90575000
		chr1	130500000	131075000		chr1	128350000	128825000		chr1	119075000	119475000		chr1	127000000	127450000		chr1	119975000	120550000		chr1	120575000	121400000		chr1	86700000	87050000		chr1	90950000	91375000
		chr1	133675000	134050000		chr1	128875000	129250000		chr1	119525000	119900000		chr1	127775000	128275000		chr1	120575000	121250000		chr1	125725000	126425000		chr1	88350000	88725000		chr1	91500000	91900000
		chr1	134625000	135050000		chr1	130500000	131075000		chr1	120000000	120550000		chr1	128350000	128825000		chr1	125725000	126375000		chr1	126550000	126925000		chr1	88750000	89200000		chr1	91975000	92450000
		chr1	135425000	135775000		chr1	133675000	134100000		chr1	120575000	121400000		chr1	128850000	130375000		chr1	126525000	126950000		chr1	127000000	127450000		chr1	89225000	89600000		chr1	97050000	97675000
		chr1	135950000	136500000		chr1	134650000	135050000		chr1	120600000	121150000		chr1	130500000	131075000		chr1	127000000	127450000		chr1	127775000	128250000		chr1	90000000	90575000		chr1	97750000	98175000
		chr1	136750000	137200000		chr1	135975000	136475000		chr1	125575000	126450000		chr1	131950000	132400000		chr1	127775000	128275000		chr1	128375000	128825000		chr1	90925000	91350000		chr1	104975000	105625000
		chr1	137250000	138025000		chr1	136775000	137200000		chr1	127150000	127450000		chr1	133125000	133600000		chr1	128375000	128825000		chr1	128850000	130400000		chr1	91500000	91900000		chr1	106425000	106825000
		chr1	138825000	139250000		chr1	137250000	138050000		chr1	127775000	128250000		chr1	133675000	134050000		chr1	130525000	131075000		chr1	130500000	131075000		chr1	91925000	92450000		chr1	106950000	107500000
		chr1	140125000	140525000		chr1	138800000	139200000		chr1	128450000	128825000		chr1	134625000	135075000		chr1	131250000	131850000		chr1	131250000	131875000		chr1	92525000	92875000		chr1	111650000	112375000
		chr1	149825000	150325000		chr1	140150000	140575000		chr1	128850000	130375000		chr1	135975000	136475000		chr1	133125000	134100000		chr1	134625000	135075000		chr1	97025000	97675000		chr1	119100000	119475000
		chr1	150500000	151000000		chr1	149850000	150325000		chr1	130500000	131100000		chr1	137300000	138025000		chr1	133150000	133625000		chr1	135150000	135800000		chr1	97750000	98175000		chr1	119525000	119925000
		chr1	151025000	151375000		chr1	150450000	151000000		chr1	131950000	132375000		chr1	138275000	138750000		chr1	133675000	134100000		chr1	135950000	136500000		chr1	104975000	105625000		chr1	120575000	121225000
		chr1	151425000	151750000		chr1	151025000	151375000		chr1	132650000	132975000		chr1	138800000	139225000		chr1	134625000	135075000		chr1	136775000	137200000		chr1	105750000	106400000		chr1	124700000	125350000
		chr1	151800000	152275000		chr1	151400000	151775000		chr1	133125000	134075000		chr1	140150000	140525000		chr1	135950000	136500000		chr1	137250000	138025000		chr1	106425000	106825000		chr1	125600000	126400000
		chr1	152775000	153425000		chr1	151800000	152350000		chr1	133125000	133625000		chr1	149850000	150300000		chr1	136750000	137200000		chr1	138375000	138750000		chr1	106900000	107525000		chr1	125875000	126400000
		chr1	153850000	154175000		chr1	152750000	153450000		chr1	133675000	134050000		chr1	150450000	151000000		chr1	137250000	138050000		chr1	138800000	139250000		chr1	107625000	108075000		chr1	126475000	126925000
		chr1	154250000	154750000		chr1	153850000	154200000		chr1	134625000	135075000		chr1	151025000	151375000		chr1	138375000	138775000		chr1	140125000	140550000		chr1	111650000	112425000		chr1	127775000	128250000
		chr1	155025000	155525000		chr1	154250000	154750000		chr1	135425000	135725000		chr1	151425000	151750000		chr1	138800000	139275000		chr1	149825000	150325000		chr1	117725000	118275000		chr1	128350000	128825000
		chr1	156700000	157075000		chr1	156725000	157100000		chr1	135950000	136500000		chr1	151800000	152350000		chr1	140125000	140550000		chr1	150475000	151000000		chr1	119100000	119475000		chr1	128850000	130400000
		chr1	158650000	159125000		chr1	157125000	157525000		chr1	136750000	137225000		chr1	152775000	153450000		chr1	149825000	150325000		chr1	151025000	151375000		chr1	119975000	120575000		chr1	130525000	131075000
		chr1	159325000	160125000		chr1	158675000	159125000		chr1	137300000	138050000		chr1	153525000	154200000		chr1	150450000	151000000		chr1	151425000	151775000		chr1	120650000	121225000		chr1	131275000	131875000
		chr1	161300000	161725000		chr1	159350000	160125000		chr1	138250000	138750000		chr1	153825000	154200000		chr1	151025000	151375000		chr1	151800000	152325000		chr1	124700000	125350000		chr1	132525000	132975000
		chr1	163100000	163900000		chr1	161300000	161700000		chr1	138800000	139250000		chr1	154250000	154725000		chr1	151425000	151750000		chr1	152750000	153450000		chr1	125600000	126425000		chr1	133125000	133600000
		chr1	164300000	165150000		chr1	163100000	163900000		chr1	140150000	140550000		chr1	156675000	157075000		chr1	151800000	152300000		chr1	153500000	153800000		chr1	126550000	126975000		chr1	133675000	134050000
		chr1	165175000	165600000		chr1	164300000	165125000		chr1	143775000	144350000		chr1	158675000	159150000		chr1	152775000	153450000		chr1	153825000	154200000		chr1	127000000	127450000		chr1	134625000	135100000
		chr1	166750000	167200000		chr1	164325000	164725000		chr1	149900000	150250000		chr1	159325000	160150000		chr1	153825000	154175000		chr1	154275000	154975000		chr1	127825000	128250000		chr1	135400000	135800000
		chr1	167925000	169475000		chr1	167350000	167900000		chr1	150525000	151000000		chr1	161275000	161725000		chr1	154250000	154725000		chr1	155000000	155550000		chr1	128275000	128825000		chr1	135925000	136500000
		chr1	169525000	169925000		chr1	167925000	169475000		chr1	151025000	151400000		chr1	161975000	162325000		chr1	156700000	157075000		chr1	156700000	157075000		chr1	128875000	130400000		chr1	136775000	137200000
		chr1	170150000	170825000		chr1	169600000	169925000		chr1	151425000	151750000		chr1	163125000	163775000		chr1	157100000	157500000		chr1	157125000	157475000		chr1	130475000	131075000		chr1	137250000	138025000
		chr1	171050000	171475000		chr1	170150000	170800000		chr1	151800000	152325000		chr1	163925000	164225000		chr1	157525000	158650000		chr1	157700000	158600000		chr1	132525000	132975000		chr1	138250000	138750000
		chr1	172025000	172350000		chr1	171075000	171475000		chr1	152400000	152750000		chr1	164300000	165150000		chr1	158675000	159175000		chr1	158675000	159175000		chr1	133125000	133600000		chr1	138800000	139150000
		chr1	175925000	176700000		chr1	172025000	172350000		chr1	152775000	153450000		chr1	165225000	165650000		chr1	159325000	160125000		chr1	159350000	160125000		chr1	133650000	134075000		chr1	140150000	140575000
		chr1	176800000	177700000		chr1	175925000	176700000		chr1	153500000	153800000		chr1	165675000	166350000		chr1	161275000	161725000		chr1	161300000	161700000		chr1	134625000	135125000		chr1	143775000	144375000
		chr1	177800000	178475000		chr1	176800000	177700000		chr1	153825000	154175000		chr1	166725000	167175000		chr1	163100000	163900000		chr1	163100000	163900000		chr1	135400000	135775000		chr1	149825000	150325000
		chr1	178500000	179450000		chr1	177800000	178475000		chr1	154250000	154725000		chr1	167350000	167900000		chr1	164275000	165150000		chr1	164300000	165125000		chr1	135850000	136500000		chr1	150450000	151000000
		chr1	179525000	180225000		chr1	178500000	179450000		chr1	156700000	157075000		chr1	167950000	169500000		chr1	166775000	167200000		chr1	167350000	167900000		chr1	136750000	137200000		chr1	151800000	152375000
		chr1	179800000	180200000		chr1	179850000	180200000		chr1	158675000	159175000		chr1	170200000	170825000		chr1	167350000	167900000		chr1	167925000	169475000		chr1	137275000	138050000		chr1	152775000	153475000
		chr1	180250000	180800000		chr1	180850000	181225000		chr1	159325000	160150000		chr1	172025000	172375000		chr1	167925000	169475000		chr1	169500000	169925000		chr1	138800000	139150000		chr1	153500000	153800000
		chr1	180850000	181225000		chr1	181250000	181675000		chr1	161300000	161700000		chr1	175925000	176725000		chr1	170175000	170775000		chr1	170175000	170825000		chr1	139525000	140025000		chr1	153850000	154175000
		chr1	181275000	181675000		chr1	183500000	184275000		chr1	162000000	162325000		chr1	176275000	176675000		chr1	171075000	171475000		chr1	171050000	171475000		chr1	140150000	140650000		chr1	154225000	154725000
		chr1	183500000	184225000		chr1	184375000	184750000		chr1	163100000	163875000		chr1	176775000	177725000		chr1	171575000	171975000		chr1	171525000	172000000		chr1	143775000	144375000		chr1	155550000	156000000
		chr1	184400000	184750000		chr1	184800000	185475000		chr1	164300000	165150000		chr1	177250000	177700000		chr1	172050000	172350000		chr1	172025000	172350000		chr1	149825000	150375000		chr1	156650000	157075000
		chr1	184800000	185475000		chr1	184850000	185175000		chr1	165225000	165600000		chr1	177800000	178450000		chr1	175925000	176700000		chr1	175600000	175900000		chr1	150450000	151000000		chr1	158675000	159200000
		chr1	184825000	185200000		chr1	185550000	186725000		chr1	165750000	166375000		chr1	178500000	179475000		chr1	176800000	177700000		chr1	175925000	176700000		chr1	151800000	152275000		chr1	159325000	160150000
		chr1	185525000	186725000		chr1	186775000	188925000		chr1	166425000	167200000		chr1	179800000	180200000		chr1	176800000	177175000		chr1	176800000	177700000		chr1	152775000	153425000		chr1	160225000	160850000
		chr1	188300000	188900000		chr1	189000000	189600000		chr1	166725000	167200000		chr1	180850000	181225000		chr1	177800000	178450000		chr1	177875000	178450000		chr1	153850000	154175000		chr1	161300000	161700000
		chr1	188975000	189600000		chr1	189625000	189975000		chr1	167350000	167900000		chr1	181250000	181675000		chr1	178500000	179450000		chr1	178500000	179450000		chr1	154250000	154975000		chr1	161975000	162325000
		chr1	190000000	190775000		chr1	190000000	190825000		chr1	167925000	169475000		chr1	183500000	184275000		chr1	179500000	180225000		chr1	178500000	179050000		chr1	154250000	154725000		chr1	163075000	163900000
		chr1	190900000	191275000		chr1	190925000	191275000		chr1	169525000	169925000		chr1	184300000	184750000		chr1	179825000	180200000		chr1	179825000	180200000		chr1	156725000	157075000		chr1	163925000	164250000
		chr1	191300000	191900000		chr1	191300000	191825000		chr1	170175000	170825000		chr1	184800000	185225000		chr1	180250000	180800000		chr1	180825000	181225000		chr1	157100000	157525000		chr1	164300000	165150000
		chr1	192150000	192675000		chr1	192150000	192650000		chr1	172025000	172350000		chr1	185525000	186725000		chr1	180850000	181225000		chr1	181275000	181675000		chr1	157625000	158625000		chr1	165200000	165725000
		chr1	192725000	193125000		chr1	192725000	193150000		chr1	175925000	176675000		chr1	187400000	188000000		chr1	181250000	181725000		chr1	183500000	184750000		chr1	158650000	159200000		chr1	165750000	166150000
		chr1	193375000	195350000		chr1	193325000	195325000		chr1	176850000	177725000		chr1	188975000	189625000		chr1	183650000	184250000		chr1	183575000	184325000		chr1	159350000	160150000		chr1	166400000	167175000
		chr2	3050000	4850000		chr2	3050000	4850000		chr1	177800000	178450000		chr1	189975000	190800000		chr1	184400000	184775000		chr1	184375000	184775000		chr1	160200000	160875000		chr1	167925000	169475000
		chr2	3050000	4475000		chr2	3050000	4525000		chr1	178500000	179450000		chr1	190925000	191275000		chr1	184800000	185475000		chr1	184800000	185350000		chr1	161300000	161700000		chr1	169525000	169925000
		chr2	4475000	4875000		chr2	4925000	5925000		chr1	179800000	180225000		chr1	192150000	192700000		chr1	184825000	185200000		chr1	185525000	186725000		chr1	161975000	162425000		chr1	170175000	170825000
		chr2	5025000	5875000		chr2	5425000	5800000		chr1	180250000	180800000		chr1	192725000	193125000		chr1	185525000	186725000		chr1	186775000	188925000		chr1	163075000	163900000		chr1	171525000	172000000
		chr2	5025000	5400000		chr2	6000000	6450000		chr1	180850000	181225000		chr1	193325000	195275000		chr1	188225000	188925000		chr1	188975000	189625000		chr1	163925000	164275000		chr1	172525000	173375000
		chr2	5950000	6450000		chr2	11950000	12350000		chr1	183500000	184225000		chr2	3050000	4875000		chr1	188975000	189600000		chr1	189650000	189950000		chr1	164300000	165150000		chr1	175925000	176700000
		chr2	10375000	11075000		chr2	15800000	16275000		chr1	184325000	184750000		chr2	5025000	5875000		chr1	190175000	190800000		chr1	189975000	190800000		chr1	165200000	165725000		chr1	176850000	177700000
		chr2	11950000	12350000		chr2	17850000	18225000		chr1	184825000	185225000		chr2	5950000	6400000		chr1	190875000	191275000		chr1	190900000	191275000		chr1	165750000	166325000		chr1	177250000	177675000
		chr2	12450000	13250000		chr2	18700000	19350000		chr1	185525000	186725000		chr2	6425000	8625000		chr1	191300000	191850000		chr1	190925000	191925000		chr1	166425000	167200000		chr1	177800000	178450000
		chr2	15050000	17375000		chr2	20375000	20775000		chr1	187425000	188000000		chr2	10575000	11075000		chr1	192150000	192650000		chr1	191300000	191900000		chr1	166775000	167200000		chr1	178475000	179475000
		chr2	17850000	18200000		chr2	20825000	21225000		chr1	188250000	188875000		chr2	11950000	12375000		chr1	192725000	193125000		chr1	192175000	192675000		chr1	167925000	169475000		chr1	179825000	180200000
		chr2	18700000	19350000		chr2	21275000	21900000		chr1	189000000	189600000		chr2	12425000	13225000		chr1	193375000	195325000		chr1	192725000	193125000		chr1	169525000	169925000		chr1	180850000	181225000
		chr2	20375000	20775000		chr2	23725000	24200000		chr1	190000000	190800000		chr2	15050000	17375000		chr2	3050000	4850000		chr1	193325000	195350000		chr1	170175000	170725000		chr1	181275000	181775000
		chr2	20825000	21250000		chr2	24300000	24800000		chr1	190925000	191275000		chr2	18800000	19325000		chr2	5000000	5850000		chr2	3050000	4500000		chr1	171525000	172000000		chr1	182550000	182950000
		chr2	21275000	21900000		chr2	25800000	26600000		chr1	191300000	191825000		chr2	20825000	21250000		chr2	5975000	6425000		chr2	3050000	4850000		chr1	172525000	173375000		chr1	183500000	184250000
		chr2	23775000	24200000		chr2	27775000	28450000		chr1	192150000	192675000		chr2	21275000	21900000		chr2	10500000	11075000		chr2	4500000	4875000		chr1	175600000	175900000		chr1	184275000	184750000
		chr2	24325000	24775000		chr2	28600000	29700000		chr1	192725000	193125000		chr2	24300000	24800000		chr2	11950000	12350000		chr2	4925000	5900000		chr1	176150000	176700000		chr1	184900000	185225000
		chr2	25800000	26575000		chr2	28625000	29075000		chr1	193375000	195250000		chr2	24900000	25575000		chr2	12450000	13225000		chr2	5950000	6450000		chr1	176825000	177675000		chr1	185525000	186725000
		chr2	27775000	28450000		chr2	29175000	29675000		chr2	3050000	4875000		chr2	27500000	28450000		chr2	15800000	16300000		chr2	10500000	11225000		chr1	177275000	177675000		chr1	187400000	188000000
		chr2	28600000	29700000		chr2	30025000	30375000		chr2	3475000	3825000		chr2	28625000	29700000		chr2	17425000	17825000		chr2	11950000	12375000		chr1	177800000	178450000		chr1	188300000	188925000
		chr2	28600000	29050000		chr2	30425000	30850000		chr2	5025000	5875000		chr2	28625000	29075000		chr2	17850000	18200000		chr2	13250000	13600000		chr1	178500000	179475000		chr1	189000000	189625000
		chr2	29175000	29675000		chr2	32975000	33600000		chr2	5450000	5825000		chr2	29175000	29600000		chr2	18750000	19350000		chr2	16450000	17225000		chr1	178500000	179125000		chr1	189975000	190800000
		chr2	30075000	30375000		chr2	33675000	34625000		chr2	5975000	6425000		chr2	29775000	30350000		chr2	20400000	20775000		chr2	17850000	18200000		chr1	179825000	180175000		chr1	190925000	191275000
		chr2	30425000	30850000		chr2	33975000	34675000		chr2	10500000	11075000		chr2	30425000	30850000		chr2	20825000	21250000		chr2	18700000	19350000		chr1	180250000	180775000		chr1	192150000	192700000
		chr2	32575000	32950000		chr2	35475000	36200000		chr2	11950000	12400000		chr2	33000000	33400000		chr2	21275000	21900000		chr2	20375000	20775000		chr1	181250000	181800000		chr1	192725000	193125000
		chr2	32975000	33625000		chr2	35525000	35925000		chr2	12700000	13225000		chr2	33675000	34625000		chr2	23225000	23600000		chr2	20825000	21250000		chr1	182550000	182950000		chr1	193300000	195350000
		chr2	33725000	34625000		chr2	37375000	37775000		chr2	15050000	17325000		chr2	34750000	35175000		chr2	23750000	24250000		chr2	21275000	21900000		chr1	184250000	184750000		chr10	3100000	3950000
		chr2	34650000	35175000		chr2	37800000	38750000		chr2	17850000	18175000		chr2	35475000	36225000		chr2	24300000	24775000		chr2	23750000	24225000		chr1	185525000	186725000		chr10	4550000	5150000
		chr2	35525000	35925000		chr2	37850000	38300000		chr2	18750000	19350000		chr2	35525000	35925000		chr2	25975000	26600000		chr2	24325000	24775000		chr1	186750000	187350000		chr10	5875000	6700000
		chr2	37375000	37775000		chr2	48925000	49275000		chr2	19400000	19900000		chr2	37375000	37800000		chr2	27525000	28475000		chr2	25800000	26600000		chr1	187425000	187975000		chr10	7825000	8225000
		chr2	37800000	38725000		chr2	49325000	49725000		chr2	20825000	21250000		chr2	43700000	47400000		chr2	27775000	28450000		chr2	27775000	28450000		chr1	188250000	188925000		chr10	8250000	8700000
		chr2	37825000	38375000		chr2	49750000	50275000		chr2	21275000	21900000		chr2	48925000	49300000		chr2	28600000	29700000		chr2	28625000	29700000		chr1	189000000	189625000		chr10	9000000	9725000
		chr2	39250000	43675000		chr2	50800000	51275000		chr2	24300000	24800000		chr2	49325000	49725000		chr2	28600000	29050000		chr2	28625000	29075000		chr1	189975000	190800000		chr10	9775000	10325000
		chr2	49325000	49725000		chr2	51475000	51900000		chr2	24950000	25550000		chr2	49750000	50275000		chr2	29175000	29675000		chr2	29175000	29675000		chr1	190925000	191275000		chr10	10350000	11125000
		chr2	49775000	50275000		chr2	52175000	52625000		chr2	27525000	28450000		chr2	50300000	51950000		chr2	30075000	30400000		chr2	30425000	30900000		chr1	192150000	192700000		chr10	12650000	12975000
		chr2	51475000	51925000		chr2	52725000	53150000		chr2	28600000	29725000		chr2	52150000	52600000		chr2	30425000	30850000		chr2	32975000	33650000		chr1	192725000	193100000		chr10	13025000	13450000
		chr2	52150000	52625000		chr2	57050000	57400000		chr2	28625000	29075000		chr2	52700000	53175000		chr2	32975000	33400000		chr2	33700000	34625000		chr1	193300000	195350000		chr10	13525000	14375000
		chr2	52700000	53175000		chr2	59500000	60400000		chr2	29150000	29600000		chr2	56100000	57925000		chr2	33700000	34625000		chr2	35500000	36200000		chr10	3100000	3950000		chr10	14725000	15225000
		chr2	56075000	57925000		chr2	59500000	59850000		chr2	29775000	30350000		chr2	59500000	60400000		chr2	35475000	36200000		chr2	35525000	35925000		chr10	3975000	4375000		chr10	17725000	18200000
		chr2	59500000	60400000		chr2	60575000	61475000		chr2	30425000	30875000		chr2	59500000	59825000		chr2	35525000	35925000		chr2	37375000	37800000		chr10	4550000	5150000		chr10	18525000	18900000
		chr2	59500000	59875000		chr2	61025000	61450000		chr2	32975000	33425000		chr2	60600000	61475000		chr2	37375000	37775000		chr2	37800000	38750000		chr10	5875000	6750000		chr10	18900000	19675000
		chr2	60525000	61475000		chr2	65750000	66125000		chr2	33725000	34625000		chr2	66825000	68400000		chr2	37800000	38750000		chr2	37825000	38325000		chr10	7825000	8225000		chr10	20350000	20925000
		chr2	66825000	68400000		chr2	66800000	68375000		chr2	35500000	36225000		chr2	68775000	69100000		chr2	37825000	38375000		chr2	39250000	43650000		chr10	8275000	8700000		chr10	20950000	21350000
		chr2	68725000	69525000		chr2	68725000	69450000		chr2	35525000	35925000		chr2	69600000	69950000		chr2	39250000	43675000		chr2	49325000	49725000		chr10	9000000	9725000		chr10	21375000	22000000
		chr2	68750000	69100000		chr2	68750000	69100000		chr2	37375000	37800000		chr2	70050000	70600000		chr2	49350000	49725000		chr2	49750000	50275000		chr10	9800000	10325000		chr10	23100000	23750000
		chr2	70050000	70600000		chr2	69625000	70000000		chr2	37800000	38400000		chr2	70725000	71100000		chr2	49775000	50275000		chr2	51500000	51900000		chr10	10350000	11125000		chr10	23800000	24275000
		chr2	70650000	71100000		chr2	70075000	70575000		chr2	43700000	47425000		chr2	71525000	71875000		chr2	50300000	51925000		chr2	52150000	52600000		chr10	11500000	12200000		chr10	24925000	25225000
		chr2	71125000	71500000		chr2	70650000	71100000		chr2	48900000	49300000		chr2	72175000	73400000		chr2	52150000	52625000		chr2	52675000	53175000		chr10	12650000	12975000		chr10	25525000	26275000
		chr2	71550000	71925000		chr2	71125000	71500000		chr2	49325000	49725000		chr2	73500000	73925000		chr2	52725000	53150000		chr2	56075000	57925000		chr10	13025000	13475000		chr10	26350000	27000000
		chr2	72025000	73425000		chr2	71550000	71925000		chr2	49775000	50275000		chr2	74025000	74650000		chr2	56100000	57925000		chr2	59500000	60400000		chr10	13550000	14350000		chr10	27175000	27750000
		chr2	72150000	73150000		chr2	72025000	73425000		chr2	51500000	51900000		chr2	74700000	75550000		chr2	58000000	58650000		chr2	59500000	59850000		chr10	14725000	15150000		chr10	28925000	29350000
		chr2	73500000	73950000		chr2	73500000	73925000		chr2	52150000	52625000		chr2	74700000	75125000		chr2	59500000	60425000		chr2	60625000	61475000		chr10	17750000	18200000		chr10	29450000	30550000
		chr2	74000000	74650000		chr2	74000000	74650000		chr2	52725000	53175000		chr2	75600000	76050000		chr2	59500000	59850000		chr2	65025000	65325000		chr10	18550000	18875000		chr10	30825000	31300000
		chr2	74700000	75125000		chr2	74700000	75125000		chr2	56075000	57925000		chr2	76175000	76700000		chr2	60550000	61475000		chr2	66800000	68400000		chr10	18900000	19675000		chr10	32300000	32875000
		chr2	75175000	75550000		chr2	75600000	76075000		chr2	57975000	58425000		chr2	77375000	77750000		chr2	62825000	63375000		chr2	68725000	69475000		chr10	20350000	20925000		chr10	33950000	34350000
		chr2	75600000	76050000		chr2	76225000	76750000		chr2	59500000	60400000		chr2	78025000	78800000		chr2	66825000	68400000		chr2	70050000	70600000		chr10	20950000	21350000		chr10	34425000	36900000
		chr2	76125000	76725000		chr2	76875000	77750000		chr2	59525000	59875000		chr2	79800000	80275000		chr2	68750000	69500000		chr2	70650000	71050000		chr10	21375000	22000000		chr10	37050000	37750000
		chr2	76875000	77750000		chr2	76900000	77350000		chr2	60625000	61475000		chr2	80300000	80675000		chr2	70050000	70600000		chr2	71550000	71950000		chr10	23100000	23750000		chr10	39125000	39775000
		chr2	76950000	77350000		chr2	77950000	79800000		chr2	66800000	68400000		chr2	84000000	84400000		chr2	70625000	71075000		chr2	72025000	73425000		chr10	23800000	24275000		chr10	39125000	39500000
		chr2	77375000	77750000		chr2	79850000	80275000		chr2	68750000	69125000		chr2	84450000	84900000		chr2	71550000	71950000		chr2	72200000	73150000		chr10	24900000	25225000		chr10	39875000	40225000
		chr2	79350000	79775000		chr2	80325000	80675000		chr2	70025000	70600000		chr2	85075000	85575000		chr2	72175000	73425000		chr2	73525000	73925000		chr10	25575000	26175000		chr10	40575000	41375000
		chr2	79850000	80275000		chr2	85075000	85575000		chr2	70675000	71050000		chr2	91075000	91650000		chr2	73500000	73900000		chr2	73975000	74650000		chr10	26350000	27000000		chr10	41975000	42275000
		chr2	80300000	80675000		chr2	91025000	91700000		chr2	71550000	71875000		chr2	91975000	92425000		chr2	74000000	74650000		chr2	74700000	75125000		chr10	27175000	27750000		chr10	42300000	42750000
		chr2	91025000	91675000		chr2	91950000	92450000		chr2	72050000	73400000		chr2	92475000	92825000		chr2	74700000	75150000		chr2	75600000	76075000		chr10	28900000	29350000		chr10	42800000	43500000
		chr2	91950000	92450000		chr2	92475000	92850000		chr2	73525000	73875000		chr2	93475000	93775000		chr2	74750000	75575000		chr2	76300000	76800000		chr10	29575000	30500000		chr10	43550000	44250000
		chr2	92475000	92850000		chr2	93900000	94400000		chr2	73950000	74650000		chr2	93975000	94400000		chr2	75175000	75550000		chr2	76875000	77775000		chr10	30825000	31275000		chr10	43550000	43900000
		chr2	93450000	93800000		chr2	101650000	102450000		chr2	74700000	75125000		chr2	101675000	102475000		chr2	75600000	76075000		chr2	76950000	77325000		chr10	31725000	32225000		chr10	44275000	45025000
		chr2	93850000	94400000		chr2	102600000	103050000		chr2	75150000	75575000		chr2	102575000	103050000		chr2	76125000	76775000		chr2	77350000	77725000		chr10	32300000	32875000		chr10	50700000	51400000
		chr2	101875000	102475000		chr2	103075000	103400000		chr2	75600000	76075000		chr2	103075000	103375000		chr2	76900000	77750000		chr2	77950000	79800000		chr10	33950000	34350000		chr10	56325000	57025000
		chr2	102575000	103025000		chr2	103425000	104000000		chr2	76250000	76700000		chr2	103425000	104000000		chr2	76925000	77325000		chr2	79825000	80275000		chr10	34425000	35250000		chr10	58550000	59175000
		chr2	103050000	103400000		chr2	104050000	104750000		chr2	76925000	77325000		chr2	105275000	106200000		chr2	77375000	77725000		chr2	80325000	80675000		chr10	36425000	36825000		chr10	59350000	59850000
		chr2	103425000	104000000		chr2	104850000	105250000		chr2	77350000	77725000		chr2	106350000	106950000		chr2	79850000	80275000		chr2	85075000	85575000		chr10	37050000	37775000		chr10	60275000	60725000
		chr2	104025000	104750000		chr2	105325000	106200000		chr2	78025000	78875000		chr2	107950000	109850000		chr2	80300000	80700000		chr2	91050000	91675000		chr10	39125000	39500000		chr10	61150000	61675000
		chr2	104825000	105225000		chr2	106375000	106950000		chr2	79850000	80275000		chr2	110650000	111025000		chr2	84000000	84425000		chr2	91925000	92425000		chr10	39850000	40225000		chr10	61725000	62175000
		chr2	105525000	106175000		chr2	107950000	109825000		chr2	80675000	83400000		chr2	112775000	113250000		chr2	91075000	91650000		chr2	92475000	92850000		chr10	40550000	41400000		chr10	63025000	63375000
		chr2	106325000	106950000		chr2	112775000	113275000		chr2	83975000	84425000		chr2	116150000	116800000		chr2	91950000	92450000		chr2	93850000	94400000		chr10	40600000	40950000		chr10	63450000	64025000
		chr2	107975000	109850000		chr2	115500000	116100000		chr2	84425000	84875000		chr2	116875000	117400000		chr2	92475000	92850000		chr2	101650000	102450000		chr10	41975000	42300000		chr10	67275000	67875000
		chr2	112500000	113275000		chr2	116200000	116825000		chr2	85075000	85525000		chr2	117500000	118150000		chr2	92875000	93800000		chr2	102575000	103375000		chr10	42300000	42750000		chr10	68350000	69175000
		chr2	112775000	113275000		chr2	116875000	117200000		chr2	91100000	91700000		chr2	118250000	119000000		chr2	93950000	94400000		chr2	102600000	103000000		chr10	42825000	43500000		chr10	70550000	71225000
		chr2	115500000	116100000		chr2	117500000	118150000		chr2	91950000	92450000		chr2	118600000	119000000		chr2	101650000	102450000		chr2	103050000	103400000		chr10	43550000	43900000		chr10	71400000	74900000
		chr2	116150000	116825000		chr2	118375000	118975000		chr2	92475000	92850000		chr2	121500000	121900000		chr2	102600000	103025000		chr2	103425000	104000000		chr10	43550000	44225000		chr10	74925000	75500000
		chr2	116875000	117175000		chr2	119650000	120075000		chr2	93950000	94375000		chr2	122825000	125225000		chr2	103425000	104000000		chr2	104025000	104725000		chr10	44275000	45025000		chr10	75525000	75925000
		chr2	117500000	118225000		chr2	120200000	121100000		chr2	101675000	102450000		chr2	125600000	126525000		chr2	104025000	104775000		chr2	104050000	104425000		chr10	45375000	45925000		chr10	79750000	80275000
		chr2	118250000	119000000		chr2	121125000	121450000		chr2	102550000	103050000		chr2	125850000	126525000		chr2	104825000	105225000		chr2	105450000	106125000		chr10	46000000	47125000		chr10	80725000	81075000
		chr2	119650000	120075000		chr2	121525000	121925000		chr2	103425000	104000000		chr2	126700000	127025000		chr2	105300000	106175000		chr2	106350000	106950000		chr10	50825000	51400000		chr10	82200000	82600000
		chr2	120225000	121125000		chr2	122375000	122750000		chr2	104025000	104750000		chr2	127825000	128575000		chr2	106350000	106950000		chr2	107975000	109825000		chr10	58575000	59150000		chr10	83800000	84475000
		chr2	121125000	121475000		chr2	122775000	125225000		chr2	104825000	105250000		chr2	128825000	129450000		chr2	109375000	109725000		chr2	112775000	113275000		chr10	59350000	59850000		chr10	84650000	85100000
		chr2	121525000	121975000		chr2	125550000	125850000		chr2	105500000	106200000		chr2	129525000	130250000		chr2	112500000	113300000		chr2	116150000	116800000		chr10	60275000	60725000		chr10	85150000	85675000
		chr2	122375000	122750000		chr2	125625000	126525000		chr2	106325000	106950000		chr2	130975000	131500000		chr2	112775000	113275000		chr2	116850000	117450000		chr10	61725000	62175000		chr10	85950000	86575000
		chr2	122800000	125225000		chr2	125875000	126500000		chr2	107275000	107875000		chr2	132275000	132900000		chr2	114250000	114800000		chr2	117475000	118225000		chr10	63425000	64025000		chr10	87025000	87500000
		chr2	125400000	126525000		chr2	126575000	127025000		chr2	107925000	109825000		chr2	133025000	133475000		chr2	115500000	116075000		chr2	118350000	119000000		chr10	64075000	64475000		chr10	87550000	88325000
		chr2	126575000	127050000		chr2	127350000	127775000		chr2	112775000	113275000		chr2	134750000	135300000		chr2	116150000	116825000		chr2	119650000	120075000		chr10	67275000	67900000		chr10	88350000	88775000
		chr2	127300000	127750000		chr2	127825000	128575000		chr2	115500000	116075000		chr2	135350000	135925000		chr2	116875000	117425000		chr2	120325000	121125000		chr10	68350000	69175000		chr10	90050000	90675000
		chr2	127825000	128575000		chr2	129475000	130250000		chr2	117500000	118150000		chr2	136125000	137950000		chr2	117625000	118225000		chr2	121150000	121450000		chr10	70550000	71225000		chr10	91250000	93000000
		chr2	129475000	130250000		chr2	130975000	131500000		chr2	118250000	118975000		chr2	140450000	143075000		chr2	118350000	118975000		chr2	121525000	121925000		chr10	71425000	72375000		chr10	93025000	93550000
		chr2	130950000	131500000		chr2	132275000	132925000		chr2	121500000	122000000		chr2	143100000	143775000		chr2	119675000	120075000		chr2	122375000	122750000		chr10	71425000	72025000		chr10	94175000	94925000
		chr2	132275000	132925000		chr2	134625000	135325000		chr2	122375000	122750000		chr2	143825000	144475000		chr2	120175000	121100000		chr2	122775000	125225000		chr10	73100000	73400000		chr10	94200000	94600000
		chr2	132950000	134500000		chr2	135350000	135950000		chr2	122775000	125225000		chr2	144600000	145600000		chr2	121150000	121450000		chr2	125475000	126525000		chr10	74925000	75500000		chr10	94975000	95475000
		chr2	134675000	135325000		chr2	136425000	137950000		chr2	125550000	126525000		chr2	145925000	146400000		chr2	121500000	122000000		chr2	125875000	126475000		chr10	75550000	75950000		chr10	95525000	96075000
		chr2	135375000	135975000		chr2	140450000	143000000		chr2	125875000	126500000		chr2	146575000	147275000		chr2	122375000	122750000		chr2	126575000	127075000		chr10	79800000	80275000		chr10	96125000	97300000
		chr2	136125000	136450000		chr2	143100000	143775000		chr2	126600000	127050000		chr2	147325000	147750000		chr2	122775000	125225000		chr2	127825000	128550000		chr10	82900000	83550000		chr10	96125000	96500000
		chr2	140450000	143025000		chr2	143825000	144450000		chr2	127825000	128575000		chr2	148150000	148600000		chr2	125500000	126525000		chr2	129475000	130250000		chr10	83800000	84450000		chr10	99150000	99600000
		chr2	143100000	143775000		chr2	144625000	145575000		chr2	128825000	129425000		chr2	149525000	150125000		chr2	125875000	126500000		chr2	130975000	131500000		chr10	84625000	85100000		chr10	100575000	102425000
		chr2	143825000	144450000		chr2	145925000	146425000		chr2	129475000	130250000		chr2	152000000	152375000		chr2	126550000	127050000		chr2	132275000	132925000		chr10	85150000	85700000		chr10	102450000	102825000
		chr2	144600000	145600000		chr2	146600000	147275000		chr2	130950000	131500000		chr2	152850000	153625000		chr2	127850000	128575000		chr2	133000000	133400000		chr10	85950000	86500000		chr10	102850000	103175000
		chr2	145925000	146400000		chr2	147325000	147750000		chr2	131825000	132250000		chr2	153675000	154300000		chr2	129475000	130250000		chr2	134750000	135325000		chr10	86625000	86975000		chr10	103400000	105800000
		chr2	146575000	147300000		chr2	147775000	148125000		chr2	132275000	132900000		chr2	156775000	157100000		chr2	129875000	130250000		chr2	135375000	135975000		chr10	87000000	87500000		chr10	105950000	106575000
		chr2	147325000	147750000		chr2	149700000	150100000		chr2	132950000	134500000		chr2	157250000	157575000		chr2	130375000	131525000		chr2	136125000	137950000		chr10	87550000	88325000		chr10	107425000	107750000
		chr2	148200000	148650000		chr2	151950000	152425000		chr2	134725000	135325000		chr2	157575000	158350000		chr2	131000000	131500000		chr2	140450000	143000000		chr10	88350000	88775000		chr10	109900000	110700000
		chr2	149525000	150075000		chr2	153025000	153575000		chr2	135375000	135950000		chr2	157600000	158000000		chr2	132275000	132925000		chr2	143100000	143775000		chr10	90050000	90675000		chr10	110750000	111125000
		chr2	150125000	150525000		chr2	153775000	154300000		chr2	137125000	137925000		chr2	158375000	158825000		chr2	132975000	134500000		chr2	143825000	144425000		chr10	90700000	91025000		chr10	111200000	111950000
		chr2	151975000	152425000		chr2	157600000	158325000		chr2	140475000	143000000		chr2	158875000	160575000		chr2	134725000	135325000		chr2	144600000	145600000		chr10	91250000	93000000		chr10	111500000	111950000
		chr2	152850000	153700000		chr2	157625000	158000000		chr2	143100000	143775000		chr2	160600000	161000000		chr2	135375000	135950000		chr2	145925000	146425000		chr10	93025000	93475000		chr10	112175000	112800000
		chr2	153150000	153600000		chr2	158375000	158825000		chr2	143825000	144475000		chr2	161200000	162775000		chr2	136525000	136875000		chr2	146575000	147300000		chr10	94650000	94950000		chr10	114400000	115125000
		chr2	153775000	154300000		chr2	158875000	160575000		chr2	144600000	145600000		chr2	162900000	163400000		chr2	140450000	143025000		chr2	147325000	147750000		chr10	94975000	95475000		chr10	115400000	116175000
		chr2	156375000	157125000		chr2	160600000	160925000		chr2	145900000	146425000		chr2	163475000	163975000		chr2	143100000	143775000		chr2	147775000	148100000		chr10	95500000	96075000		chr10	116300000	116900000
		chr2	156775000	157100000		chr2	161175000	162800000		chr2	146575000	147300000		chr2	164925000	165425000		chr2	143825000	144275000		chr2	148175000	148650000		chr10	96125000	97300000		chr10	118575000	119175000
		chr2	157225000	157575000		chr2	162900000	163400000		chr2	147325000	147750000		chr2	166025000	166800000		chr2	144600000	145575000		chr2	149525000	150075000		chr10	97325000	97700000		chr10	119775000	120125000
		chr2	157600000	158325000		chr2	164400000	164750000		chr2	147775000	148100000		chr2	166075000	166525000		chr2	145675000	146475000		chr2	151975000	152425000		chr10	99150000	99600000		chr10	120350000	120850000
		chr2	157600000	158000000		chr2	164925000	165375000		chr2	148125000	148650000		chr2	167000000	167475000		chr2	145925000	146400000		chr2	152875000	153625000		chr10	99625000	100150000		chr10	120925000	121325000
		chr2	158400000	158850000		chr2	165925000	166875000		chr2	149400000	150100000		chr2	167600000	168000000		chr2	146600000	147300000		chr2	153125000	153575000		chr10	100600000	102425000		chr10	121650000	122050000
		chr2	158875000	160575000		chr2	166075000	166525000		chr2	151950000	152500000		chr2	168200000	168950000		chr2	147325000	147750000		chr2	153775000	154300000		chr10	102450000	102825000		chr10	122100000	122500000
		chr2	160600000	160975000		chr2	167000000	167500000		chr2	153150000	153575000		chr2	168200000	168675000		chr2	147800000	148100000		chr2	156325000	157125000		chr10	102850000	103175000		chr10	125050000	125550000
		chr2	161175000	162850000		chr2	167625000	168075000		chr2	153650000	154300000		chr2	169000000	170050000		chr2	148250000	148650000		chr2	156325000	156775000		chr10	103425000	103750000		chr10	125675000	126800000
		chr2	162900000	163400000		chr2	168100000	168950000		chr2	156300000	157100000		chr2	170500000	170875000		chr2	149550000	150100000		chr2	157250000	157575000		chr10	105850000	106575000		chr10	127625000	128000000
		chr2	163475000	163975000		chr2	169025000	170075000		chr2	156775000	157125000		chr2	170900000	171400000		chr2	150125000	150525000		chr2	157600000	158350000		chr10	106600000	106900000		chr10	129000000	129475000
		chr2	164925000	165375000		chr2	170500000	170875000		chr2	157200000	157575000		chr2	172350000	173025000		chr2	151075000	151425000		chr2	157600000	158000000		chr10	107425000	107725000		chr11	3450000	3925000
		chr2	164950000	165750000		chr2	170900000	171425000		chr2	157575000	158350000		chr2	173100000	173550000		chr2	151975000	152425000		chr2	158400000	158850000		chr10	109375000	109725000		chr11	4125000	4925000
		chr2	165925000	166875000		chr2	172350000	173075000		chr2	157600000	158000000		chr2	173600000	174275000		chr2	152875000	153625000		chr2	158875000	160375000		chr10	109900000	110725000		chr11	5100000	5775000
		chr2	166075000	166525000		chr2	172450000	172775000		chr2	158375000	158825000		chr2	174300000	174925000		chr2	153125000	153575000		chr2	160600000	161025000		chr10	110325000	110700000		chr11	5925000	6275000
		chr2	166550000	166900000		chr2	173100000	173550000		chr2	158875000	160575000		chr2	181175000	181675000		chr2	153775000	154300000		chr2	161175000	162850000		chr10	110750000	111150000		chr11	6650000	7150000
		chr2	167000000	167400000		chr2	173575000	174275000		chr2	160600000	161000000		chr3	3125000	7150000		chr2	154975000	155425000		chr2	162900000	163400000		chr10	111500000	111950000		chr11	7200000	8325000
		chr2	167550000	168025000		chr2	179875000	180225000		chr2	161200000	162775000		chr3	8550000	8925000		chr2	156325000	157100000		chr2	163475000	163975000		chr10	112075000	112800000		chr11	8450000	8900000
		chr2	168100000	168925000		chr2	181275000	181675000		chr2	162900000	163400000		chr3	9975000	10325000		chr2	157225000	157575000		chr2	164400000	164750000		chr10	114425000	115125000		chr11	9275000	11250000
		chr2	169025000	170000000		chr3	3050000	7150000		chr2	164925000	165375000		chr3	10350000	13850000		chr2	157600000	158325000		chr2	164925000	165375000		chr10	115400000	116175000		chr11	11375000	11775000
		chr2	170025000	170375000		chr3	8550000	8925000		chr2	166050000	166850000		chr3	14825000	15225000		chr2	157600000	158000000		chr2	164975000	165750000		chr10	116300000	116925000		chr11	16500000	16950000
		chr2	170525000	170875000		chr3	9975000	10325000		chr2	166075000	166525000		chr3	16275000	17850000		chr2	158375000	158850000		chr2	165925000	166875000		chr10	117225000	117700000		chr11	18850000	19775000
		chr2	170900000	171425000		chr3	14850000	15225000		chr2	167000000	167475000		chr3	19500000	19875000		chr2	158875000	160575000		chr2	166075000	166525000		chr10	118550000	119150000		chr11	20250000	20700000
		chr2	171475000	172200000		chr3	16325000	17850000		chr2	167550000	168025000		chr3	20575000	22225000		chr2	160600000	161025000		chr2	167000000	167500000		chr10	119250000	120125000		chr11	20750000	21250000
		chr2	172350000	173050000		chr3	18175000	18825000		chr2	168200000	168950000		chr3	28125000	28725000		chr2	161175000	162850000		chr2	167600000	168000000		chr10	120225000	120850000		chr11	21575000	22175000
		chr2	172450000	172775000		chr3	21775000	22225000		chr2	169025000	170050000		chr3	29025000	29725000		chr2	162900000	163400000		chr2	168075000	168950000		chr10	120900000	121325000		chr11	22225000	22575000
		chr2	173100000	173550000		chr3	27475000	27975000		chr2	170500000	170875000		chr3	29825000	30500000		chr2	163475000	164000000		chr2	169025000	170025000		chr10	121650000	122050000		chr11	22625000	22950000
		chr2	173575000	174275000		chr3	28125000	28750000		chr2	170925000	171375000		chr3	30550000	31100000		chr2	164900000	165725000		chr2	170525000	170875000		chr10	122100000	122525000		chr11	23650000	23950000
		chr2	174300000	174925000		chr3	29025000	29725000		chr2	172350000	173050000		chr3	31150000	31625000		chr2	164925000	165375000		chr2	170900000	171425000		chr10	124975000	125550000		chr11	26575000	26950000
		chr2	178625000	179650000		chr3	29850000	30500000		chr2	172425000	172800000		chr3	31750000	32300000		chr2	166025000	166875000		chr2	171600000	172200000		chr10	125650000	126850000		chr11	28600000	29125000
		chr2	179875000	180250000		chr3	30550000	31100000		chr2	173100000	173525000		chr3	34625000	35525000		chr2	166075000	166525000		chr2	172350000	173050000		chr10	127625000	128000000		chr11	30225000	30625000
		chr2	181150000	181675000		chr3	31150000	31625000		chr2	173575000	174275000		chr3	35650000	36050000		chr2	166550000	166900000		chr2	173100000	173550000		chr10	129000000	129500000		chr11	30900000	31625000
		chr3	3025000	7125000		chr3	31750000	32275000		chr2	174300000	174925000		chr3	36150000	36500000		chr2	167000000	167500000		chr2	173575000	174250000		chr11	3450000	3925000		chr11	31650000	32150000
		chr3	9700000	10325000		chr3	33275000	33775000		chr2	178100000	181875000		chr3	36600000	37300000		chr2	167625000	168000000		chr2	174300000	174925000		chr11	4175000	4950000		chr11	32725000	33125000
		chr3	14850000	15225000		chr3	34675000	35100000		chr3	3125000	7150000		chr3	37475000	38200000		chr2	168075000	168950000		chr2	178575000	179850000		chr11	5075000	5800000		chr11	33150000	33650000
		chr3	16300000	17875000		chr3	35150000	35500000		chr3	8550000	8925000		chr3	38225000	38825000		chr2	169025000	170050000		chr2	179875000	180225000		chr11	5100000	5450000		chr11	34825000	35700000
		chr3	18025000	18800000		chr3	35650000	36075000		chr3	10000000	10300000		chr3	38875000	40450000		chr2	170500000	170875000		chr2	180800000	181100000		chr11	5925000	6325000		chr11	36025000	36825000
		chr3	19475000	19875000		chr3	36150000	36525000		chr3	14800000	15225000		chr3	41075000	41675000		chr2	170900000	171450000		chr2	181125000	181675000		chr11	6625000	7150000		chr11	36025000	36500000
		chr3	21800000	22225000		chr3	36600000	37300000		chr3	16250000	17825000		chr3	48975000	51175000		chr2	171550000	172200000		chr3	3025000	7150000		chr11	7200000	8375000		chr11	39550000	40600000
		chr3	27425000	27925000		chr3	37525000	38200000		chr3	19500000	19875000		chr3	51675000	52225000		chr2	172325000	173050000		chr3	7600000	8325000		chr11	7200000	7550000		chr11	39550000	40125000
		chr3	28125000	28775000		chr3	38225000	38825000		chr3	20575000	22225000		chr3	52250000	52875000		chr2	173100000	173550000		chr3	9700000	10325000		chr11	9250000	11225000		chr11	40150000	40600000
		chr3	29025000	29725000		chr3	38875000	40450000		chr3	27475000	27925000		chr3	52975000	53450000		chr2	173575000	174275000		chr3	14850000	15225000		chr11	11400000	11775000		chr11	40825000	42200000
		chr3	29800000	30500000		chr3	51700000	52225000		chr3	28125000	28775000		chr3	53525000	54225000		chr2	174300000	174900000		chr3	16250000	17825000		chr11	12625000	13350000		chr11	42450000	43375000
		chr3	30550000	31100000		chr3	52250000	52850000		chr3	29000000	29725000		chr3	55450000	55950000		chr2	178075000	178375000		chr3	18000000	19100000		chr11	15850000	16425000		chr11	43775000	44425000
		chr3	31150000	31625000		chr3	52975000	53450000		chr3	29975000	30500000		chr3	58625000	59075000		chr2	178625000	179850000		chr3	18025000	18825000		chr11	16525000	16950000		chr11	44550000	45900000
		chr3	31750000	32275000		chr3	53500000	54250000		chr3	30550000	31075000		chr3	63550000	63925000		chr2	179875000	180250000		chr3	21800000	22200000		chr11	19025000	19775000		chr11	44575000	45000000
		chr3	34650000	35100000		chr3	54725000	55125000		chr3	31175000	31600000		chr3	65375000	65925000		chr2	180275000	180775000		chr3	27400000	27975000		chr11	20300000	20700000		chr11	45025000	45675000
		chr3	35650000	36050000		chr3	55350000	57225000		chr3	31750000	32275000		chr3	67600000	68025000		chr2	181150000	181675000		chr3	28125000	28750000		chr11	20725000	21450000		chr11	46275000	46750000
		chr3	36150000	36500000		chr3	59300000	59775000		chr3	33825000	35575000		chr3	69150000	69925000		chr3	3100000	7125000		chr3	29000000	29725000		chr11	21575000	22100000		chr11	46800000	47675000
		chr3	36600000	37325000		chr3	62900000	63500000		chr3	35675000	36050000		chr3	69150000	69575000		chr3	8575000	8925000		chr3	29900000	30500000		chr11	22225000	22575000		chr11	48125000	48725000
		chr3	37525000	38175000		chr3	63550000	63925000		chr3	36150000	36500000		chr3	73100000	75150000		chr3	14875000	15225000		chr3	30550000	31100000		chr11	22625000	22950000		chr11	50425000	51550000
		chr3	38225000	38825000		chr3	64025000	64400000		chr3	36600000	37300000		chr3	76000000	78925000		chr3	16275000	17825000		chr3	31150000	31650000		chr11	22975000	23350000		chr11	50425000	50750000
		chr3	38875000	40425000		chr3	64925000	65300000		chr3	37575000	38175000		chr3	78950000	79600000		chr3	21775000	22225000		chr3	31750000	32300000		chr11	23650000	23950000		chr11	51750000	52350000
		chr3	51475000	52225000		chr3	65375000	65950000		chr3	38225000	38850000		chr3	79975000	81925000		chr3	27425000	27925000		chr3	33225000	33775000		chr11	23975000	24350000		chr11	52400000	53250000
		chr3	51750000	52200000		chr3	67600000	68025000		chr3	38875000	40450000		chr3	83300000	83725000		chr3	28125000	28750000		chr3	33825000	35575000		chr11	25300000	25850000		chr11	52725000	53225000
		chr3	52250000	52900000		chr3	68050000	68900000		chr3	41050000	41700000		chr3	84925000	85500000		chr3	29000000	29700000		chr3	35625000	36500000		chr11	27200000	27700000		chr11	53425000	53875000
		chr3	53000000	53450000		chr3	69125000	69925000		chr3	48925000	51175000		chr3	85575000	86075000		chr3	29800000	30500000		chr3	35625000	36125000		chr11	28600000	29125000		chr11	53900000	54500000
		chr3	53600000	54250000		chr3	73050000	75175000		chr3	51475000	52225000		chr3	86225000	86775000		chr3	30550000	31100000		chr3	36150000	36500000		chr11	30225000	30650000		chr11	55500000	56100000
		chr3	54750000	55150000		chr3	76000000	78925000		chr3	51725000	52225000		chr3	87000000	87625000		chr3	31150000	31650000		chr3	36600000	37300000		chr11	30925000	31625000		chr11	56125000	57450000
		chr3	55375000	57225000		chr3	78950000	79600000		chr3	52250000	52875000		chr3	89300000	89950000		chr3	31750000	32300000		chr3	37525000	38200000		chr11	31650000	32150000		chr11	56900000	57425000
		chr3	58500000	59075000		chr3	80025000	81925000		chr3	52975000	53450000		chr3	93075000	93500000		chr3	33250000	33775000		chr3	38225000	38850000		chr11	32725000	33125000		chr11	58225000	58825000
		chr3	59300000	59750000		chr3	82025000	82850000		chr3	53525000	54275000		chr3	94350000	94900000		chr3	33825000	35575000		chr3	38875000	40450000		chr11	33175000	33600000		chr11	59825000	60425000
		chr3	63525000	63925000		chr3	83300000	83725000		chr3	54325000	54675000		chr3	95500000	95850000		chr3	35650000	36075000		chr3	51475000	52225000		chr11	34825000	35725000		chr11	61100000	61725000
		chr3	64050000	64400000		chr3	84575000	84900000		chr3	55375000	55900000		chr3	96250000	96625000		chr3	36150000	36525000		chr3	52250000	52900000		chr11	36025000	36875000		chr11	61900000	62300000
		chr3	64900000	65325000		chr3	84975000	85475000		chr3	59300000	59775000		chr3	96800000	97600000		chr3	36600000	37300000		chr3	52975000	53450000		chr11	36025000	36550000		chr11	62350000	62675000
		chr3	65375000	65950000		chr3	85600000	86100000		chr3	60750000	61125000		chr3	100125000	100675000		chr3	37550000	38200000		chr3	53675000	54250000		chr11	39550000	40625000		chr11	62725000	63175000
		chr3	69125000	69900000		chr3	86250000	86775000		chr3	63550000	63900000		chr3	100925000	101850000		chr3	38225000	38850000		chr3	54750000	55150000		chr11	39575000	40125000		chr11	63350000	63800000
		chr3	73100000	75175000		chr3	87000000	87725000		chr3	64900000	65300000		chr3	100925000	101300000		chr3	38875000	40425000		chr3	55425000	55875000		chr11	40150000	40600000		chr11	65025000	65675000
		chr3	75375000	75875000		chr3	89450000	89975000		chr3	65375000	65925000		chr3	101425000	101825000		chr3	51700000	52225000		chr3	59275000	59750000		chr11	40750000	42200000		chr11	65800000	66875000
		chr3	76000000	78900000		chr3	93075000	93525000		chr3	67600000	68025000		chr3	102275000	102825000		chr3	52250000	52900000		chr3	63525000	63925000		chr11	42425000	43400000		chr11	67075000	67700000
		chr3	79075000	79600000		chr3	94325000	94900000		chr3	68050000	68550000		chr3	103375000	103750000		chr3	52975000	53475000		chr3	63975000	64425000		chr11	42925000	43350000		chr11	67950000	68450000
		chr3	80025000	81950000		chr3	95875000	96225000		chr3	69150000	69925000		chr3	104000000	104675000		chr3	53675000	54250000		chr3	64925000	65325000		chr11	43775000	44425000		chr11	69150000	69600000
		chr3	83350000	83725000		chr3	96775000	97575000		chr3	69175000	69575000		chr3	105075000	105625000		chr3	54750000	55100000		chr3	65375000	65950000		chr11	44575000	45000000		chr11	71325000	72025000
		chr3	83750000	84300000		chr3	100125000	100850000		chr3	73100000	75175000		chr3	106000000	106425000		chr3	55400000	55925000		chr3	65975000	66300000		chr11	45050000	45625000		chr11	74900000	75500000
		chr3	84925000	86025000		chr3	100925000	101825000		chr3	75975000	78925000		chr3	107200000	107550000		chr3	59300000	59775000		chr3	67575000	68050000		chr11	46250000	46750000		chr11	75750000	76150000
		chr3	84950000	85525000		chr3	100925000	101275000		chr3	78950000	79600000		chr3	107625000	108150000		chr3	63550000	63925000		chr3	68050000	68900000		chr11	46800000	47725000		chr11	76675000	77450000
		chr3	86225000	86775000		chr3	101875000	102875000		chr3	79850000	81950000		chr3	109075000	109475000		chr3	64875000	65300000		chr3	69100000	69900000		chr11	46875000	47325000		chr11	77075000	77450000
		chr3	87000000	87725000		chr3	102250000	102725000		chr3	82375000	82775000		chr3	115625000	115975000		chr3	65375000	65950000		chr3	69175000	69525000		chr11	48175000	48750000		chr11	78950000	79400000
		chr3	89450000	89900000		chr3	103400000	103725000		chr3	83250000	83750000		chr3	116325000	116850000		chr3	67575000	68025000		chr3	73100000	75150000		chr11	50425000	50750000		chr11	79525000	79950000
		chr3	93050000	93525000		chr3	104050000	104450000		chr3	84600000	84900000		chr3	118300000	121150000		chr3	69150000	69900000		chr3	75425000	75950000		chr11	50550000	51575000		chr11	82225000	82725000
		chr3	94350000	94900000		chr3	105075000	105925000		chr3	84925000	85525000		chr3	121250000	121800000		chr3	73100000	75175000		chr3	76000000	78925000		chr11	51750000	52350000		chr11	84200000	84825000
		chr3	95475000	95825000		chr3	105075000	105575000		chr3	85575000	86125000		chr3	121875000	122200000		chr3	75425000	75925000		chr3	79050000	79625000		chr11	52400000	53250000		chr11	85350000	85825000
		chr3	96775000	97625000		chr3	106000000	106425000		chr3	86225000	86975000		chr3	122250000	122600000		chr3	76000000	78925000		chr3	79850000	81975000		chr11	52775000	53225000		chr11	86750000	87075000
		chr3	100125000	100875000		chr3	107175000	107600000		chr3	87000000	87675000		chr3	123525000	124250000		chr3	78950000	79600000		chr3	83300000	83725000		chr11	53425000	53875000		chr11	88275000	88800000
		chr3	100925000	101825000		chr3	113625000	115625000		chr3	89450000	89950000		chr3	126550000	126900000		chr3	79975000	81925000		chr3	83825000	84300000		chr11	53975000	54525000		chr11	89225000	89875000
		chr3	100950000	101275000		chr3	116325000	116850000		chr3	94350000	94925000		chr3	129225000	129725000		chr3	83300000	83750000		chr3	84875000	86100000		chr11	55500000	56100000		chr11	90200000	90625000
		chr3	101475000	101825000		chr3	116900000	117475000		chr3	96800000	97600000		chr3	130100000	130650000		chr3	83825000	84300000		chr3	84950000	85500000		chr11	56125000	57450000		chr11	93050000	93850000
		chr3	101875000	102950000		chr3	117850000	118350000		chr3	99225000	100000000		chr3	134625000	135200000		chr3	84900000	86075000		chr3	85625000	86100000		chr11	56925000	57425000		chr11	93475000	93850000
		chr3	102225000	102950000		chr3	120750000	121100000		chr3	100125000	100700000		chr3	135250000	135750000		chr3	85000000	85525000		chr3	86175000	86800000		chr11	57475000	57775000		chr11	95725000	96100000
		chr3	103400000	103750000		chr3	121250000	121800000		chr3	100950000	101325000		chr3	135850000	137725000		chr3	86200000	86775000		chr3	87000000	87725000		chr11	58225000	58875000		chr11	96275000	96725000
		chr3	104000000	104475000		chr3	121825000	122225000		chr3	101450000	101825000		chr3	137775000	138150000		chr3	87000000	87725000		chr3	89450000	89950000		chr11	59800000	60475000		chr11	97725000	98175000
		chr3	104725000	105050000		chr3	122250000	122600000		chr3	102250000	102850000		chr3	138500000	139050000		chr3	89425000	89975000		chr3	94350000	94900000		chr11	61100000	61725000		chr11	98250000	98650000
		chr3	105100000	105600000		chr3	123500000	124200000		chr3	103400000	103750000		chr3	146350000	146925000		chr3	93075000	93500000		chr3	95475000	95825000		chr11	61800000	62275000		chr11	99325000	100275000
		chr3	105650000	105950000		chr3	126550000	126900000		chr3	104125000	104475000		chr3	152250000	153875000		chr3	94350000	94900000		chr3	95850000	96225000		chr11	62700000	63175000		chr11	99400000	99975000
		chr3	109125000	109475000		chr3	129225000	129725000		chr3	104750000	105050000		chr4	3525000	3925000		chr3	96750000	97575000		chr3	96775000	97625000		chr11	63375000	63875000		chr11	103950000	104250000
		chr3	113625000	115625000		chr3	130100000	130650000		chr3	105100000	105625000		chr4	4050000	4700000		chr3	100100000	100875000		chr3	100125000	100725000		chr11	65000000	65700000		chr11	104575000	105125000
		chr3	115650000	115950000		chr3	132700000	133025000		chr3	106000000	106450000		chr4	6500000	8050000		chr3	100925000	101300000		chr3	100925000	101825000		chr11	65800000	66875000		chr11	105250000	105900000
		chr3	116325000	116850000		chr3	134650000	135200000		chr3	107175000	107575000		chr4	8625000	9100000		chr3	101450000	101825000		chr3	100925000	101350000		chr11	66525000	66875000		chr11	107100000	107525000
		chr3	116925000	117475000		chr3	135375000	135750000		chr3	107600000	108150000		chr4	9125000	9525000		chr3	101875000	102950000		chr3	101450000	101800000		chr11	67100000	67775000		chr11	107675000	107975000
		chr3	118325000	121150000		chr3	135825000	137750000		chr3	109075000	109475000		chr4	10875000	11500000		chr3	103375000	103775000		chr3	102250000	102825000		chr11	67950000	68450000		chr11	107700000	108400000
		chr3	121225000	121825000		chr3	138525000	139100000		chr3	115625000	115975000		chr4	10875000	11225000		chr3	104075000	104475000		chr3	104725000	105050000		chr11	69075000	69600000		chr11	108000000	108400000
		chr3	121850000	122200000		chr3	139225000	141325000		chr3	116325000	116825000		chr4	11600000	12100000		chr3	104700000	105050000		chr3	105075000	105950000		chr11	71325000	72025000		chr11	108425000	109200000
		chr3	122250000	122600000		chr3	146375000	146900000		chr3	116900000	117500000		chr4	12225000	14425000		chr3	105075000	105925000		chr3	105075000	105625000		chr11	75700000	76150000		chr11	109775000	110275000
		chr3	128375000	129200000		chr4	5300000	6150000		chr3	117925000	121200000		chr4	14475000	14900000		chr3	105100000	105625000		chr3	107200000	107525000		chr11	77075000	77475000		chr11	110500000	111500000
		chr3	129225000	129725000		chr4	6500000	8050000		chr3	121275000	121800000		chr4	14950000	15300000		chr3	107200000	107500000		chr3	109100000	109475000		chr11	78950000	79400000		chr11	112775000	113150000
		chr3	129775000	130075000		chr4	8650000	9100000		chr3	121850000	122200000		chr4	19575000	19950000		chr3	109075000	109475000		chr3	113625000	115625000		chr11	80475000	81575000		chr11	113175000	113625000
		chr3	130100000	130675000		chr4	10200000	10825000		chr3	122250000	122600000		chr4	22000000	22450000		chr3	113625000	115600000		chr3	116325000	116850000		chr11	82200000	82725000		chr11	113825000	114450000
		chr3	132700000	133225000		chr4	10875000	11575000		chr3	123500000	124225000		chr4	31950000	32550000		chr3	115625000	115975000		chr3	116900000	117550000		chr11	82925000	83250000		chr11	115550000	115900000
		chr3	134650000	135200000		chr4	10875000	11175000		chr3	125825000	126425000		chr4	32600000	33300000		chr3	116000000	116300000		chr3	117950000	121150000		chr11	84225000	84800000		chr11	116050000	116575000
		chr3	135250000	135725000		chr4	11600000	12075000		chr3	126550000	126950000		chr4	33375000	34475000		chr3	116325000	116850000		chr3	121225000	121800000		chr11	84500000	84800000		chr11	117375000	117725000
		chr3	137750000	138450000		chr4	12175000	14450000		chr3	128400000	129150000		chr4	34550000	34925000		chr3	116900000	117475000		chr3	121850000	122175000		chr11	85350000	85825000		chr11	118425000	118975000
		chr3	138525000	139050000		chr4	19525000	20000000		chr3	129225000	129725000		chr4	34950000	35250000		chr3	117950000	120900000		chr3	122250000	122625000		chr11	86500000	87100000		chr11	119425000	119900000
		chr3	144775000	145125000		chr4	22000000	22425000		chr3	130100000	130650000		chr4	40075000	40675000		chr3	121175000	121800000		chr3	125875000	126350000		chr11	88275000	88800000		chr11	119975000	120350000
		chr3	152250000	153900000		chr4	24975000	26525000		chr3	132700000	133250000		chr4	40950000	41375000		chr3	121825000	122200000		chr3	128400000	129200000		chr11	89225000	89825000		chr11	120475000	121175000
		chr4	3550000	3950000		chr4	28850000	29300000		chr3	134625000	135200000		chr4	43050000	43400000		chr3	122250000	122625000		chr3	129225000	129750000		chr11	90175000	90625000		chr12	4100000	4525000
		chr4	6500000	8100000		chr4	32000000	32550000		chr3	135375000	135750000		chr4	44975000	45900000		chr3	123600000	124175000		chr3	130100000	130675000		chr11	93100000	93850000		chr12	5050000	7750000
		chr4	8625000	9100000		chr4	32575000	33325000		chr3	135825000	137750000		chr4	44975000	45325000		chr3	126500000	126925000		chr3	130800000	131150000		chr11	93475000	93825000		chr12	8300000	8600000
		chr4	9800000	10850000		chr4	33375000	34425000		chr3	137850000	138150000		chr4	45375000	45850000		chr3	129250000	129725000		chr3	132700000	133250000		chr11	96275000	96725000		chr12	9050000	9525000
		chr4	10250000	10850000		chr4	34925000	35275000		chr3	138500000	139050000		chr4	46675000	47300000		chr3	130100000	130675000		chr3	134700000	135200000		chr11	97725000	98175000		chr12	10600000	11175000
		chr4	10875000	11550000		chr4	40100000	40675000		chr3	141450000	141800000		chr4	46675000	47025000		chr3	130775000	131150000		chr3	135250000	135725000		chr11	98250000	98650000		chr12	11300000	12150000
		chr4	10875000	11175000		chr4	43050000	43475000		chr3	146500000	146900000		chr4	47425000	48150000		chr3	133300000	133650000		chr3	135825000	137750000		chr11	99475000	99975000		chr12	12575000	13225000
		chr4	11600000	12075000		chr4	44975000	45900000		chr4	3525000	3900000		chr4	48700000	49300000		chr3	134650000	135200000		chr3	137775000	138150000		chr11	104675000	105100000		chr12	13575000	14275000
		chr4	12175000	14450000		chr4	44975000	45325000		chr4	3925000	6375000		chr4	49625000	52975000		chr3	135250000	135750000		chr3	138500000	139075000		chr11	105250000	105900000		chr12	15525000	16525000
		chr4	19625000	21425000		chr4	45400000	45850000		chr4	8600000	9100000		chr4	53025000	53625000		chr3	135825000	137750000		chr3	139225000	141350000		chr11	108000000	108400000		chr12	16625000	17325000
		chr4	22000000	22450000		chr4	46650000	47350000		chr4	9125000	9550000		chr4	54875000	55250000		chr3	138525000	139100000		chr3	144750000	145150000		chr11	108425000	109200000		chr12	17350000	17825000
		chr4	31950000	32550000		chr4	46675000	47050000		chr4	10875000	11200000		chr4	55475000	56700000		chr3	139250000	141350000		chr3	145425000	145900000		chr11	109875000	110325000		chr12	27750000	28475000
		chr4	32600000	33300000		chr4	47400000	48400000		chr4	11600000	12150000		chr4	56800000	57275000		chr3	144725000	145150000		chr3	146450000	146925000		chr11	110500000	111500000		chr12	28775000	29675000
		chr4	33375000	34450000		chr4	48700000	49350000		chr4	12225000	14425000		chr4	57325000	57925000		chr3	145550000	145900000		chr3	152250000	153900000		chr11	110550000	111050000		chr12	30600000	31000000
		chr4	34550000	34900000		chr4	52450000	52850000		chr4	14925000	15300000		chr4	58400000	58925000		chr3	146300000	146925000		chr4	3525000	3925000		chr11	112775000	113150000		chr12	31075000	31925000
		chr4	34925000	35275000		chr4	53050000	53650000		chr4	19600000	19975000		chr4	65125000	65500000		chr3	152250000	153900000		chr4	5375000	6200000		chr11	113175000	113650000		chr12	31075000	31450000
		chr4	40075000	40675000		chr4	54850000	55300000		chr4	22000000	22450000		chr4	77050000	77500000		chr3	154275000	154575000		chr4	6500000	8050000		chr11	113825000	114625000		chr12	31475000	31925000
		chr4	40975000	41425000		chr4	55475000	56700000		chr4	24925000	26575000		chr4	83200000	83575000		chr4	3525000	3950000		chr4	8625000	9100000		chr11	115550000	116000000		chr12	32900000	33350000
		chr4	43050000	43475000		chr4	56750000	57300000		chr4	31975000	32550000		chr4	83875000	84725000		chr4	6525000	8075000		chr4	9125000	9425000		chr11	116050000	116525000		chr12	34650000	35200000
		chr4	44350000	44725000		chr4	57350000	57925000		chr4	32600000	33300000		chr4	85125000	85800000		chr4	8575000	9100000		chr4	9800000	10850000		chr11	117375000	117775000		chr12	35250000	35875000
		chr4	44975000	45900000		chr4	59050000	59650000		chr4	33375000	34475000		chr4	85825000	86550000		chr4	9125000	9775000		chr4	10200000	10825000		chr11	118425000	118975000		chr12	36200000	36675000
		chr4	44975000	45325000		chr4	62825000	63125000		chr4	40100000	40675000		chr4	86950000	87300000		chr4	9800000	10850000		chr4	10875000	11550000		chr11	119475000	119900000		chr12	37600000	38100000
		chr4	45375000	45850000		chr4	75675000	76125000		chr4	43050000	43400000		chr4	89150000	89525000		chr4	10275000	10825000		chr4	10900000	11200000		chr11	120000000	120375000		chr12	38275000	39100000
		chr4	46675000	47375000		chr4	77075000	77525000		chr4	44350000	44725000		chr4	94075000	94500000		chr4	10875000	11525000		chr4	11600000	12175000		chr11	120500000	121200000		chr12	39050000	39475000
		chr4	46675000	47025000		chr4	81000000	82700000		chr4	44975000	45875000		chr4	94575000	94950000		chr4	11600000	12150000		chr4	12200000	14450000		chr12	3575000	4075000		chr12	39500000	40125000
		chr4	47400000	48400000		chr4	83175000	83575000		chr4	45400000	45850000		chr4	94975000	95925000		chr4	12175000	14450000		chr4	14475000	14925000		chr12	4100000	4525000		chr12	40200000	40700000
		chr4	47425000	48000000		chr4	83750000	84875000		chr4	46675000	47325000		chr4	96700000	98350000		chr4	14475000	14925000		chr4	14950000	15300000		chr12	8700000	9025000		chr12	44225000	44575000
		chr4	48725000	49325000		chr4	84000000	84850000		chr4	46675000	47025000		chr4	99250000	99825000		chr4	15375000	15850000		chr4	19525000	19975000		chr12	9050000	9525000		chr12	44825000	45225000
		chr4	49650000	52975000		chr4	85125000	85800000		chr4	47400000	48400000		chr4	99975000	100525000		chr4	19525000	19975000		chr4	22000000	22450000		chr12	10575000	11175000		chr12	49325000	51275000
		chr4	53025000	53625000		chr4	85825000	86525000		chr4	47425000	48150000		chr4	100575000	101125000		chr4	22000000	22450000		chr4	24975000	26575000		chr12	11350000	12300000		chr12	52025000	52875000
		chr4	54875000	55250000		chr4	86925000	88575000		chr4	48700000	49450000		chr4	103375000	104900000		chr4	24950000	26525000		chr4	31975000	32550000		chr12	12525000	13225000		chr12	52025000	52600000
		chr4	55475000	56700000		chr4	94075000	94500000		chr4	52450000	52975000		chr4	105050000	106250000		chr4	31975000	32550000		chr4	32600000	33300000		chr12	13550000	14300000		chr12	54075000	54625000
		chr4	56825000	57300000		chr4	94575000	94950000		chr4	53025000	53650000		chr4	106575000	107175000		chr4	32575000	33300000		chr4	33375000	34475000		chr12	15525000	16525000		chr12	55850000	56550000
		chr4	57325000	57950000		chr4	95000000	95925000		chr4	54900000	55275000		chr4	108675000	109175000		chr4	33375000	34475000		chr4	40075000	40675000		chr12	16625000	17325000		chr12	56675000	57175000
		chr4	58325000	58925000		chr4	96000000	96650000		chr4	55475000	56700000		chr4	109425000	110000000		chr4	34550000	34900000		chr4	40725000	41350000		chr12	26450000	28475000		chr12	58200000	58950000
		chr4	59125000	59900000		chr4	96700000	98700000		chr4	56825000	57275000		chr4	110025000	111675000		chr4	40075000	40675000		chr4	43050000	43400000		chr12	30025000	30550000		chr12	59225000	59825000
		chr4	62300000	62750000		chr4	99275000	99825000		chr4	57325000	57925000		chr4	115100000	115700000		chr4	43050000	43400000		chr4	44975000	45875000		chr12	30600000	31025000		chr12	64325000	64875000
		chr4	65100000	65500000		chr4	99950000	100550000		chr4	58300000	58850000		chr4	115725000	116050000		chr4	44375000	44925000		chr4	44975000	45325000		chr12	31050000	31450000		chr12	67350000	69100000
		chr4	77050000	77525000		chr4	100675000	101000000		chr4	59025000	59625000		chr4	116100000	116600000		chr4	44975000	45900000		chr4	45375000	45875000		chr12	31475000	31925000		chr12	69350000	69675000
		chr4	77725000	80775000		chr4	103350000	104900000		chr4	62775000	63150000		chr4	116700000	117150000		chr4	45025000	45350000		chr4	46675000	47050000		chr12	32925000	33400000		chr12	69900000	70425000
		chr4	80850000	83175000		chr4	105225000	106200000		chr4	77775000	80775000		chr4	117250000	117700000		chr4	45375000	45850000		chr4	46675000	47325000		chr12	34700000	35200000		chr12	70450000	70925000
		chr4	83200000	83575000		chr4	106550000	107825000		chr4	81125000	83025000		chr4	118600000	118975000		chr4	46675000	47375000		chr4	47375000	48425000		chr12	35275000	35850000		chr12	71175000	71725000
		chr4	83975000	84825000		chr4	106575000	107175000		chr4	83200000	83575000		chr4	119250000	119650000		chr4	46675000	47025000		chr4	47425000	47950000		chr12	36200000	36650000		chr12	72075000	72425000
		chr4	85975000	86525000		chr4	108675000	109200000		chr4	84000000	84825000		chr4	119725000	120175000		chr4	47400000	48400000		chr4	48700000	49375000		chr12	36700000	37450000		chr12	73000000	73525000
		chr4	86550000	86900000		chr4	110025000	111700000		chr4	85125000	85800000		chr4	120550000	120925000		chr4	47400000	48000000		chr4	49650000	52975000		chr12	37600000	38100000		chr12	73575000	74300000
		chr4	86925000	87325000		chr4	114300000	114950000		chr4	85825000	86525000		chr4	123925000	124675000		chr4	48700000	49300000		chr4	53050000	53825000		chr12	38300000	39025000		chr12	74325000	75400000
		chr4	89125000	89525000		chr4	115100000	115700000		chr4	86950000	87325000		chr4	125150000	126000000		chr4	49650000	52975000		chr4	54875000	55250000		chr12	39050000	39475000		chr12	75775000	76250000
		chr4	94550000	94950000		chr4	115725000	116050000		chr4	89125000	89525000		chr4	126425000	127350000		chr4	53025000	53650000		chr4	55475000	56700000		chr12	39525000	40125000		chr12	76350000	76800000
		chr4	95000000	95900000		chr4	116125000	116575000		chr4	94075000	94500000		chr4	126500000	126900000		chr4	54900000	55250000		chr4	56800000	57300000		chr12	40200000	40800000		chr12	76975000	77775000
		chr4	96050000	96675000		chr4	116700000	117150000		chr4	94575000	94950000		chr4	127675000	128550000		chr4	55475000	56700000		chr4	57350000	57950000		chr12	44225000	44575000		chr12	78025000	78825000
		chr4	96700000	98700000		chr4	117225000	117775000		chr4	95000000	95900000		chr4	129150000	129525000		chr4	55550000	56425000		chr4	58300000	58850000		chr12	44600000	45225000		chr12	78850000	79250000
		chr4	99275000	99825000		chr4	117800000	118400000		chr4	97750000	98275000		chr4	131100000	131825000		chr4	56800000	57300000		chr4	59025000	59650000		chr12	50300000	50950000		chr12	79300000	80125000
		chr4	100000000	100550000		chr4	118600000	118975000		chr4	99250000	99825000		chr4	132925000	133500000		chr4	57325000	57925000		chr4	63250000	65600000		chr12	52000000	52575000		chr12	80950000	81500000
		chr4	100650000	101175000		chr4	119300000	119675000		chr4	99975000	100525000		chr4	133550000	133900000		chr4	58375000	58875000		chr4	77725000	80775000		chr12	52925000	53225000		chr12	82050000	82450000
		chr4	102950000	103325000		chr4	119750000	120125000		chr4	100575000	101150000		chr4	134925000	135300000		chr4	62275000	62750000		chr4	82200000	82575000		chr12	53675000	54050000		chr12	82500000	83000000
		chr4	103375000	104875000		chr4	120550000	120925000		chr4	102150000	102700000		chr4	135400000	135775000		chr4	65050000	65550000		chr4	83175000	83550000		chr12	54075000	54650000		chr12	83050000	83475000
		chr4	105075000	106225000		chr4	123250000	123875000		chr4	104400000	104875000		chr4	136275000	136625000		chr4	77775000	80775000		chr4	84025000	84825000		chr12	55850000	56550000		chr12	84600000	85000000
		chr4	106550000	107700000		chr4	123925000	124675000		chr4	105050000	106225000		chr4	136625000	137300000		chr4	81150000	83175000		chr4	85825000	86550000		chr12	56650000	57175000		chr12	86125000	86625000
		chr4	106575000	107175000		chr4	124725000	125100000		chr4	105075000	105950000		chr4	136625000	137025000		chr4	83200000	83575000		chr4	86950000	87325000		chr12	57825000	58175000		chr12	89450000	90400000
		chr4	108675000	109175000		chr4	125125000	126000000		chr4	106575000	107175000		chr4	137675000	138275000		chr4	84050000	84825000		chr4	94100000	94500000		chr12	58225000	58950000		chr12	90675000	91325000
		chr4	109425000	110000000		chr4	126325000	126975000		chr4	108650000	109175000		chr4	138425000	138875000		chr4	85850000	86525000		chr4	94575000	94950000		chr12	64175000	64875000		chr12	98200000	98650000
		chr4	110025000	111675000		chr4	126475000	127325000		chr4	109400000	110000000		chr4	139800000	141025000		chr4	86950000	87325000		chr4	94975000	95925000		chr12	65175000	65900000		chr12	99025000	99875000
		chr4	114300000	114950000		chr4	127025000	127350000		chr4	110025000	111675000		chr4	139850000	140550000		chr4	88025000	88350000		chr4	96025000	96675000		chr12	67175000	69100000		chr12	100125000	100500000
		chr4	115100000	115700000		chr4	127375000	128575000		chr4	114300000	114975000		chr4	140650000	141050000		chr4	89125000	89525000		chr4	97625000	98325000		chr12	69925000	70425000		chr12	100525000	100925000
		chr4	115725000	116050000		chr4	129175000	129525000		chr4	115100000	115700000		chr4	141150000	141775000		chr4	94050000	94500000		chr4	99300000	99825000		chr12	70475000	70925000		chr12	101100000	101850000
		chr4	116125000	116600000		chr4	130950000	131825000		chr4	115725000	116050000		chr4	142475000	143050000		chr4	94550000	94950000		chr4	100000000	100525000		chr12	71175000	71725000		chr12	101975000	102400000
		chr4	116700000	117150000		chr4	131225000	131825000		chr4	116100000	116625000		chr4	143025000	143375000		chr4	95125000	95925000		chr4	100575000	101275000		chr12	72075000	72425000		chr12	102775000	103375000
		chr4	117225000	117750000		chr4	131850000	132175000		chr4	116700000	117175000		chr4	147900000	148575000		chr4	96025000	96675000		chr4	100625000	101025000		chr12	73000000	73525000		chr12	103975000	104400000
		chr4	117800000	118400000		chr4	132925000	133500000		chr4	117250000	117675000		chr4	148625000	149075000		chr4	96700000	98700000		chr4	101350000	101650000		chr12	73575000	74275000		chr12	104425000	104925000
		chr4	118600000	118975000		chr4	133550000	133875000		chr4	117800000	118400000		chr4	149125000	149575000		chr4	99250000	99825000		chr4	105200000	106225000		chr12	73575000	74000000		chr12	104950000	105725000
		chr4	120550000	120925000		chr4	134500000	134875000		chr4	118600000	118975000		chr4	149675000	150125000		chr4	100000000	100525000		chr4	106550000	107825000		chr12	74300000	75400000		chr12	106050000	108125000
		chr4	123925000	124700000		chr4	134925000	135325000		chr4	119300000	119650000		chr4	150225000	151000000		chr4	100575000	101200000		chr4	106575000	107175000		chr12	75675000	76200000		chr12	108900000	109400000
		chr4	125125000	126025000		chr4	136275000	136625000		chr4	119775000	120125000		chr4	150250000	150550000		chr4	102975000	103325000		chr4	108675000	109175000		chr12	76350000	76825000		chr12	109975000	110375000
		chr4	126425000	127325000		chr4	136625000	137300000		chr4	120575000	120925000		chr4	150600000	151000000		chr4	104425000	104875000		chr4	109425000	110000000		chr12	76975000	77775000		chr12	110400000	110850000
		chr4	126475000	126950000		chr4	137675000	138300000		chr4	123925000	124675000		chr4	151150000	151900000		chr4	105025000	106250000		chr4	110025000	111650000		chr12	78050000	78825000		chr12	110900000	111350000
		chr4	127375000	128575000		chr4	138425000	138875000		chr4	124700000	125100000		chr4	151975000	152475000		chr4	106575000	107175000		chr4	114300000	114950000		chr12	78850000	79250000		chr12	112100000	112525000
		chr4	129150000	129525000		chr4	139875000	140550000		chr4	125125000	126000000		chr4	152575000	153925000		chr4	108675000	109175000		chr4	115100000	115700000		chr12	79450000	80125000		chr12	112650000	113050000
		chr4	130950000	131825000		chr4	140700000	141050000		chr4	126275000	127000000		chr4	153500000	153925000		chr4	109425000	110000000		chr4	115725000	116050000		chr12	80950000	81450000		chr12	113200000	113700000
		chr4	132325000	132900000		chr4	141200000	141775000		chr4	126525000	126925000		chr4	154325000	154800000		chr4	111300000	111700000		chr4	116075000	116575000		chr12	82050000	82450000		chr12	116625000	117350000
		chr4	132925000	133475000		chr4	142400000	143000000		chr4	127675000	128550000		chr4	154850000	155325000		chr4	114325000	114950000		chr4	116700000	117125000		chr12	82500000	83000000		chr12	117375000	117775000
		chr4	134925000	135325000		chr4	144875000	145325000		chr4	130925000	131825000		chr5	3000000	3625000		chr4	115100000	115700000		chr4	117225000	117750000		chr12	83050000	83475000		chr12	117875000	118875000
		chr4	136625000	137325000		chr4	148025000	148600000		chr4	131850000	132175000		chr5	4200000	4900000		chr4	115725000	116025000		chr4	117800000	118425000		chr12	84600000	85000000		chr12	117950000	118425000
		chr4	137675000	138300000		chr4	148650000	149075000		chr4	132900000	133450000		chr5	4950000	5425000		chr4	116100000	116575000		chr4	118625000	118975000		chr12	86100000	86650000		chr12	118450000	118875000
		chr4	138425000	138850000		chr4	149125000	149625000		chr4	133550000	133900000		chr5	5750000	8000000		chr4	116700000	117150000		chr4	119750000	120125000		chr12	89475000	90400000		chr12	118925000	120025000
		chr4	139850000	140550000		chr4	149675000	150125000		chr4	134900000	135325000		chr5	8425000	9125000		chr4	117225000	117750000		chr4	120525000	120900000		chr12	90550000	91325000		chr12	118925000	119400000
		chr4	140125000	140525000		chr4	150250000	150600000		chr4	136225000	136625000		chr5	12550000	14275000		chr4	117800000	118425000		chr4	123925000	124675000		chr12	91850000	92325000		chr12	119475000	120025000
		chr4	140675000	141075000		chr4	150625000	151000000		chr4	136650000	137300000		chr5	15825000	16200000		chr4	118600000	118975000		chr4	124725000	125100000		chr12	93150000	93450000		chr13	4625000	6500000
		chr4	142375000	142975000		chr4	151150000	151900000		chr4	137800000	138350000		chr5	21250000	21700000		chr4	119675000	120150000		chr4	125125000	126000000		chr12	95225000	95725000		chr13	6675000	8775000
		chr4	144875000	145325000		chr4	151975000	152475000		chr4	138425000	138875000		chr5	21875000	22450000		chr4	120550000	120900000		chr4	126325000	126975000		chr12	97225000	98175000		chr13	9150000	9825000
		chr4	147900000	148575000		chr4	152525000	153925000		chr4	139775000	141025000		chr5	22575000	23275000		chr4	123925000	124675000		chr4	126400000	127325000		chr12	98200000	98650000		chr13	13475000	13875000
		chr4	148625000	149075000		chr4	153475000	153875000		chr4	139875000	140525000		chr5	23375000	23750000		chr4	124725000	125100000		chr4	127375000	128575000		chr12	99050000	99875000		chr13	14225000	14600000
		chr4	149125000	149550000		chr4	153975000	154275000		chr4	140125000	140525000		chr5	25300000	25775000		chr4	125125000	126025000		chr4	129150000	129600000		chr12	100125000	100500000		chr13	15975000	17625000
		chr4	149675000	150125000		chr4	154025000	154825000		chr4	140675000	141050000		chr5	26275000	26975000		chr4	126325000	127325000		chr4	130950000	131825000		chr12	100525000	100925000		chr13	18000000	18800000
		chr4	150250000	150600000		chr4	154325000	154800000		chr4	141125000	141775000		chr5	27050000	27625000		chr4	126500000	126975000		chr4	131875000	132175000		chr12	101125000	101800000		chr13	18850000	19225000
		chr4	150625000	150925000		chr4	154850000	155275000		chr4	142100000	143050000		chr5	27725000	28400000		chr4	127375000	128575000		chr4	132275000	132850000		chr12	102025000	102325000		chr13	19700000	20275000
		chr4	151150000	151900000		chr5	4150000	4900000		chr4	142375000	142975000		chr5	28450000	29325000		chr4	127675000	128525000		chr4	132925000	133500000		chr12	102775000	103375000		chr13	20300000	21125000
		chr4	152000000	152500000		chr5	4950000	5375000		chr4	143025000	143375000		chr5	29350000	29725000		chr4	131225000	131825000		chr4	134500000	134875000		chr12	103650000	104400000		chr13	21275000	21725000
		chr4	152550000	153925000		chr5	5750000	8000000		chr4	144875000	145325000		chr5	31550000	32175000		chr4	132275000	132900000		chr4	134925000	135325000		chr12	103950000	104400000		chr13	23775000	24325000
		chr4	153475000	153925000		chr5	8400000	9125000		chr4	148075000	148600000		chr5	33200000	33750000		chr4	132925000	133450000		chr4	135425000	135800000		chr12	104425000	104925000		chr13	28950000	29825000
		chr4	153975000	154275000		chr5	13675000	14225000		chr4	148625000	149075000		chr5	35125000	35500000		chr4	133550000	133850000		chr4	136625000	137325000		chr12	105025000	105675000		chr13	30550000	31650000
		chr4	154325000	154800000		chr5	18550000	18875000		chr4	149125000	149550000		chr5	35575000	36825000		chr4	134500000	134850000		chr4	137675000	138300000		chr12	106900000	108100000		chr13	31050000	31625000
		chr4	154850000	155300000		chr5	21225000	21675000		chr4	149675000	150125000		chr5	35575000	35950000		chr4	134925000	135350000		chr4	138400000	138900000		chr12	108150000	108525000		chr13	31750000	32700000
		chr4	155375000	155775000		chr5	21875000	22375000		chr4	150250000	150975000		chr5	36000000	36400000		chr4	136625000	137300000		chr4	139675000	141025000		chr12	108900000	109400000		chr13	34175000	34600000
		chr5	3225000	3600000		chr5	22525000	23250000		chr4	150625000	150975000		chr5	36800000	37175000		chr4	137675000	138300000		chr4	139850000	140575000		chr12	110000000	110375000		chr13	35050000	35800000
		chr5	4175000	4900000		chr5	23325000	23750000		chr4	151150000	151900000		chr5	37225000	38200000		chr4	138425000	138850000		chr4	140125000	140525000		chr12	110900000	111350000		chr13	36250000	36700000
		chr5	4950000	5425000		chr5	25225000	25825000		chr4	151975000	152475000		chr5	37300000	37725000		chr4	139675000	141050000		chr4	140650000	141050000		chr12	112100000	112550000		chr13	36775000	37325000
		chr5	5750000	8000000		chr5	26275000	27025000		chr4	152550000	153925000		chr5	37750000	38175000		chr4	139875000	140550000		chr4	141150000	141700000		chr12	112675000	113150000		chr13	37425000	37950000
		chr5	8400000	9100000		chr5	27050000	27600000		chr4	153500000	153925000		chr5	38225000	38675000		chr4	140675000	141075000		chr4	142425000	142975000		chr12	113200000	113775000		chr13	38025000	38625000
		chr5	13675000	14225000		chr5	27675000	28400000		chr4	154300000	154800000		chr5	41850000	43475000		chr4	141150000	141775000		chr4	144875000	145325000		chr12	116625000	117350000		chr13	41275000	41625000
		chr5	15725000	16175000		chr5	28450000	29300000		chr4	154850000	155300000		chr5	43650000	44250000		chr4	142400000	143000000		chr4	148025000	148575000		chr12	117375000	117775000		chr13	41650000	42125000
		chr5	21250000	21650000		chr5	31550000	32200000		chr4	155350000	155800000		chr5	44275000	45425000		chr4	144875000	145325000		chr4	148625000	149075000		chr12	117825000	118875000		chr13	42825000	43125000
		chr5	21875000	22400000		chr5	32200000	32575000		chr5	3225000	3600000		chr5	45825000	46325000		chr4	148075000	148575000		chr4	149125000	149600000		chr12	117950000	118425000		chr13	43850000	44225000
		chr5	22550000	23275000		chr5	33200000	33625000		chr5	4175000	4925000		chr5	46400000	48275000		chr4	148625000	149075000		chr4	149700000	150125000		chr12	118450000	118875000		chr13	44275000	44775000
		chr5	23375000	23750000		chr5	35550000	35900000		chr5	4950000	5425000		chr5	49375000	49950000		chr4	149125000	149550000		chr4	150250000	150600000		chr12	118925000	120025000		chr13	45525000	46250000
		chr5	24625000	25075000		chr5	36000000	36400000		chr5	5750000	8000000		chr5	52100000	52675000		chr4	149675000	150125000		chr4	150625000	151025000		chr12	118925000	119400000		chr13	45525000	46000000
		chr5	25125000	25825000		chr5	36825000	37225000		chr5	8400000	9100000		chr5	52825000	53250000		chr4	150250000	150600000		chr4	151150000	151900000		chr12	119425000	120025000		chr13	46275000	46675000
		chr5	26275000	27000000		chr5	37250000	38200000		chr5	12525000	14300000		chr5	53300000	53675000		chr4	151150000	151900000		chr4	151975000	152475000		chr13	3625000	3975000		chr13	47625000	48475000
		chr5	27050000	27600000		chr5	37325000	37750000		chr5	15825000	16250000		chr5	53750000	54125000		chr4	152000000	152475000		chr4	152575000	153500000		chr13	4650000	6500000		chr13	47975000	48475000
		chr5	27700000	28425000		chr5	37775000	38175000		chr5	18475000	18875000		chr5	64425000	64850000		chr4	152525000	153925000		chr4	152575000	153925000		chr13	6675000	8775000		chr13	48625000	49200000
		chr5	28450000	29300000		chr5	38250000	38700000		chr5	21225000	21700000		chr5	65375000	65700000		chr4	152575000	153500000		chr4	153500000	153925000		chr13	9175000	9825000		chr13	49275000	49675000
		chr5	31550000	32575000		chr5	41850000	43525000		chr5	21825000	22425000		chr5	66350000	66650000		chr4	153150000	153450000		chr4	153975000	154275000		chr13	9875000	10525000		chr13	50925000	51625000
		chr5	31550000	32200000		chr5	43650000	44250000		chr5	22550000	23250000		chr5	66675000	67000000		chr4	153500000	153925000		chr4	154300000	154800000		chr13	11750000	12150000		chr13	51825000	52200000
		chr5	32225000	32575000		chr5	44300000	45400000		chr5	23400000	23775000		chr5	66675000	67250000		chr4	153975000	154300000		chr4	154850000	155300000		chr13	13450000	13875000		chr13	52250000	52625000
		chr5	35550000	35950000		chr5	46400000	48250000		chr5	25275000	25800000		chr5	67475000	68125000		chr4	154325000	154800000		chr5	4200000	4900000		chr13	14200000	14600000		chr13	52650000	53050000
		chr5	35975000	36400000		chr5	49350000	49900000		chr5	26275000	26950000		chr5	69575000	72125000		chr4	154850000	155300000		chr5	4950000	5450000		chr13	15975000	17650000		chr13	54075000	54500000
		chr5	36825000	37225000		chr5	52100000	52825000		chr5	27050000	27600000		chr5	72275000	72750000		chr5	4200000	4900000		chr5	5750000	8000000		chr13	18000000	18800000		chr13	54700000	55150000
		chr5	37275000	38200000		chr5	53325000	53675000		chr5	27700000	28400000		chr5	72950000	73375000		chr5	4950000	5450000		chr5	8450000	9150000		chr13	18850000	19225000		chr13	55700000	56100000
		chr5	37350000	37725000		chr5	53750000	54125000		chr5	28450000	29300000		chr5	73675000	74300000		chr5	5750000	8000000		chr5	13750000	14225000		chr13	19350000	19650000		chr13	56775000	57250000
		chr5	37750000	38150000		chr5	64475000	64850000		chr5	29400000	29700000		chr5	74525000	75150000		chr5	8425000	9100000		chr5	15750000	16225000		chr13	19700000	20275000		chr13	57275000	57950000
		chr5	38225000	38725000		chr5	65325000	65775000		chr5	30700000	31150000		chr5	75200000	75825000		chr5	13675000	14200000		chr5	18500000	18875000		chr13	20300000	21125000		chr13	58625000	59425000
		chr5	41850000	43475000		chr5	66325000	66650000		chr5	31550000	32175000		chr5	76900000	77325000		chr5	15800000	16225000		chr5	21125000	21700000		chr13	21275000	21725000		chr13	59825000	60750000
		chr5	43775000	44250000		chr5	67500000	68050000		chr5	32200000	32550000		chr5	83550000	85975000		chr5	21200000	21700000		chr5	21850000	22400000		chr13	23775000	24300000		chr13	59850000	60450000
		chr5	44275000	45400000		chr5	69600000	72125000		chr5	33200000	33625000		chr5	86275000	86775000		chr5	21825000	22375000		chr5	22550000	23275000		chr13	24350000	24700000		chr13	62900000	63375000
		chr5	46400000	48325000		chr5	72275000	72875000		chr5	35550000	35950000		chr5	88800000	89400000		chr5	22550000	23250000		chr5	23375000	23750000		chr13	28575000	28950000		chr13	63450000	64100000
		chr5	49400000	49825000		chr5	72925000	73400000		chr5	36000000	36425000		chr5	90950000	91375000		chr5	23375000	23750000		chr5	25250000	25825000		chr13	28975000	29825000		chr13	64475000	65000000
		chr5	52100000	52825000		chr5	73675000	74275000		chr5	36800000	37225000		chr5	91450000	91900000		chr5	25275000	25825000		chr5	26275000	27025000		chr13	31050000	31650000		chr13	68700000	69475000
		chr5	52875000	53225000		chr5	74400000	75150000		chr5	37250000	38200000		chr5	96275000	96750000		chr5	26275000	27025000		chr5	27050000	27625000		chr13	31750000	32725000		chr13	69675000	70575000
		chr5	53325000	53675000		chr5	75200000	75825000		chr5	37275000	37750000		chr5	97125000	97525000		chr5	27050000	27625000		chr5	27700000	28400000		chr13	32300000	32700000		chr13	70600000	71000000
		chr5	53725000	54100000		chr5	76900000	77300000		chr5	37775000	38175000		chr5	99175000	99900000		chr5	27700000	28400000		chr5	28450000	29300000		chr13	34175000	34850000		chr13	72125000	72575000
		chr5	64450000	64875000		chr5	83575000	85975000		chr5	38225000	38675000		chr5	99925000	100375000		chr5	28450000	29300000		chr5	29325000	29725000		chr13	35025000	35925000		chr13	75200000	75875000
		chr5	64925000	65250000		chr5	86250000	86775000		chr5	38750000	39650000		chr5	100950000	101675000		chr5	30700000	31100000		chr5	30700000	31125000		chr13	36750000	37325000		chr13	76175000	76700000
		chr5	65325000	65725000		chr5	88775000	89400000		chr5	41850000	43400000		chr5	101725000	102075000		chr5	31550000	32175000		chr5	31525000	32550000		chr13	37500000	37950000		chr13	80825000	81400000
		chr5	66275000	66650000		chr5	90925000	91400000		chr5	43650000	44250000		chr5	105375000	105850000		chr5	33200000	33600000		chr5	31550000	32175000		chr13	38000000	38600000		chr13	81775000	83650000
		chr5	67475000	68075000		chr5	91450000	91925000		chr5	44275000	45400000		chr5	105925000	106400000		chr5	35550000	36775000		chr5	32200000	32575000		chr13	38250000	38625000		chr13	89650000	90875000
		chr5	69600000	72125000		chr5	96250000	96775000		chr5	46400000	48325000		chr5	106425000	106800000		chr5	35550000	35950000		chr5	33150000	33625000		chr13	41275000	41575000		chr13	90925000	91700000
		chr5	72175000	72750000		chr5	99175000	99875000		chr5	49350000	49950000		chr5	106950000	107375000		chr5	36000000	36400000		chr5	34150000	34675000		chr13	41650000	42125000		chr13	91875000	92325000
		chr5	72975000	73375000		chr5	99925000	100350000		chr5	52100000	52650000		chr5	108300000	108700000		chr5	36450000	36775000		chr5	35550000	35950000		chr13	42175000	42575000		chr13	93325000	93700000
		chr5	73675000	74275000		chr5	100950000	101675000		chr5	52850000	53225000		chr5	109550000	110200000		chr5	36800000	37225000		chr5	35950000	36750000		chr13	43150000	43550000		chr13	93775000	94200000
		chr5	73925000	74275000		chr5	101700000	102100000		chr5	53300000	53650000		chr5	110300000	110750000		chr5	37275000	38200000		chr5	35975000	36400000		chr13	43825000	44225000		chr13	94475000	94925000
		chr5	74350000	75150000		chr5	105400000	105850000		chr5	53750000	54100000		chr5	110850000	111300000		chr5	37275000	37750000		chr5	36800000	37250000		chr13	44275000	44775000		chr13	94975000	95350000
		chr5	75200000	75825000		chr5	105925000	106375000		chr5	63800000	64250000		chr5	111375000	112200000		chr5	37775000	38150000		chr5	37250000	38200000		chr13	45000000	45500000		chr13	95375000	95950000
		chr5	83575000	85975000		chr5	106925000	107525000		chr5	64450000	64850000		chr5	112400000	113075000		chr5	38250000	38675000		chr5	37775000	38175000		chr13	45550000	46250000		chr13	96000000	96575000
		chr5	86325000	86775000		chr5	108325000	108725000		chr5	65400000	65725000		chr5	113250000	113750000		chr5	43000000	43350000		chr5	38225000	38675000		chr13	45575000	45950000		chr13	96650000	97100000
		chr5	88800000	89375000		chr5	109650000	110200000		chr5	66300000	66650000		chr5	116025000	117075000		chr5	43650000	44250000		chr5	41025000	41675000		chr13	46275000	46650000		chr13	97175000	97950000
		chr5	90950000	91350000		chr5	110300000	110775000		chr5	67475000	68050000		chr5	116100000	116525000		chr5	44275000	45400000		chr5	41850000	43500000		chr13	46700000	47050000		chr13	97200000	97575000
		chr5	91450000	91875000		chr5	110875000	111275000		chr5	71475000	72125000		chr5	116600000	117050000		chr5	45725000	46325000		chr5	43650000	44225000		chr13	47300000	48500000		chr13	97625000	97925000
		chr5	96325000	96750000		chr5	111375000	112175000		chr5	72275000	72750000		chr5	117100000	117450000		chr5	46425000	48350000		chr5	44275000	45400000		chr13	47575000	48500000		chr13	98250000	98725000
		chr5	98350000	98750000		chr5	112400000	113075000		chr5	72900000	73400000		chr5	117500000	117950000		chr5	52100000	52825000		chr5	45750000	46350000		chr13	48625000	49200000		chr13	98800000	99325000
		chr5	99175000	99875000		chr5	113225000	113800000		chr5	73675000	74275000		chr5	118250000	118725000		chr5	52850000	53225000		chr5	46400000	48325000		chr13	49225000	49650000		chr13	99350000	99950000
		chr5	99200000	99575000		chr5	115575000	116000000		chr5	74400000	75150000		chr5	118825000	119700000		chr5	53300000	53675000		chr5	52075000	52825000		chr13	49750000	51550000		chr13	100100000	100450000
		chr5	100000000	100375000		chr5	116050000	117075000		chr5	75200000	75825000		chr5	119725000	120075000		chr5	53725000	54100000		chr5	52850000	53200000		chr13	51825000	52225000		chr13	100850000	101675000
		chr5	100925000	101675000		chr5	116075000	116525000		chr5	83525000	86000000		chr5	120125000	120450000		chr5	64450000	64875000		chr5	53325000	53675000		chr13	52250000	52625000		chr13	101725000	102650000
		chr5	101700000	102100000		chr5	116600000	117025000		chr5	86175000	86800000		chr5	120775000	121150000		chr5	65300000	65700000		chr5	53725000	54125000		chr13	52675000	53050000		chr13	102675000	103100000
		chr5	105375000	105875000		chr5	117100000	117450000		chr5	88025000	88400000		chr5	122375000	122775000		chr5	66275000	66650000		chr5	64475000	64850000		chr13	53475000	54050000		chr13	103125000	103675000
		chr5	105925000	106425000		chr5	117500000	117925000		chr5	88775000	89375000		chr5	123950000	124325000		chr5	67500000	68075000		chr5	65275000	65700000		chr13	54075000	54550000		chr13	104225000	104775000
		chr5	106450000	106800000		chr5	118250000	118750000		chr5	89750000	90175000		chr5	124900000	125350000		chr5	69600000	72125000		chr5	66300000	66650000		chr13	54700000	55150000		chr13	104925000	105375000
		chr5	106925000	107525000		chr5	118825000	119700000		chr5	90950000	91325000		chr5	125525000	127150000		chr5	72275000	72850000		chr5	67500000	68075000		chr13	55300000	55650000		chr13	107100000	108125000
		chr5	108350000	108725000		chr5	119750000	120100000		chr5	91450000	91900000		chr5	127700000	128450000		chr5	72925000	73375000		chr5	69600000	72125000		chr13	55750000	56075000		chr13	108350000	109200000
		chr5	109550000	110200000		chr5	120125000	120450000		chr5	96275000	96750000		chr5	128500000	128975000		chr5	73675000	74275000		chr5	72175000	72825000		chr13	56775000	57250000		chr13	109225000	109575000
		chr5	110275000	110775000		chr5	120775000	121125000		chr5	96775000	97075000		chr5	129025000	129650000		chr5	74400000	75150000		chr5	72925000	73375000		chr13	57400000	57950000		chr13	110375000	111400000
		chr5	110875000	111275000		chr5	121150000	121525000		chr5	98350000	98825000		chr5	130325000	130825000		chr5	75200000	75825000		chr5	73700000	74300000		chr13	58625000	59425000		chr13	110975000	111375000
		chr5	111375000	112175000		chr5	122375000	122775000		chr5	99175000	99875000		chr5	130900000	131425000		chr5	75850000	76550000		chr5	74400000	75150000		chr13	59825000	60750000		chr13	111775000	112250000
		chr5	112400000	113075000		chr5	124900000	125275000		chr5	99200000	99550000		chr5	131550000	132050000		chr5	76900000	77300000		chr5	75200000	75825000		chr13	59825000	60450000		chr13	113875000	114475000
		chr5	113250000	113750000		chr5	125525000	127100000		chr5	99925000	100375000		chr5	132075000	134075000		chr5	83600000	85975000		chr5	76550000	76850000		chr13	62900000	63350000		chr13	115200000	116725000
		chr5	116025000	117050000		chr5	127500000	128500000		chr5	100925000	101675000		chr5	134125000	134425000		chr5	86325000	86775000		chr5	76875000	77300000		chr13	63425000	64100000		chr13	117550000	118350000
		chr5	116100000	116525000		chr5	129025000	129750000		chr5	101750000	102100000		chr5	136250000	136750000		chr5	86825000	87425000		chr5	77375000	77775000		chr13	64450000	65025000		chr13	118400000	119350000
		chr5	116600000	117050000		chr5	130325000	130825000		chr5	102150000	102700000		chr5	137800000	138150000		chr5	88775000	89425000		chr5	83575000	85975000		chr13	68600000	69475000		chr14	11500000	12125000
		chr5	117500000	117950000		chr5	130900000	131425000		chr5	105375000	105875000		chr5	138225000	138675000		chr5	90925000	91350000		chr5	86175000	86775000		chr13	69675000	70575000		chr14	12150000	12525000
		chr5	118250000	118750000		chr5	131500000	132075000		chr5	105925000	106400000		chr5	138775000	139200000		chr5	91450000	91900000		chr5	86850000	87450000		chr13	70600000	71000000		chr14	12550000	13250000
		chr5	118825000	119700000		chr5	132125000	134075000		chr5	106925000	107500000		chr5	139325000	139775000		chr5	96275000	96800000		chr5	87900000	88400000		chr13	71075000	71925000		chr14	13350000	13925000
		chr5	119750000	120100000		chr5	136250000	136750000		chr5	109550000	110200000		chr5	139775000	140700000		chr5	97075000	99150000		chr5	88775000	89400000		chr13	71425000	71925000		chr14	15275000	16225000
		chr5	120125000	120450000		chr5	137800000	138150000		chr5	110325000	110750000		chr5	139800000	140325000		chr5	99175000	99900000		chr5	90950000	91350000		chr13	72050000	72575000		chr14	16425000	17175000
		chr5	120775000	121100000		chr5	138200000	138675000		chr5	110850000	111300000		chr5	140825000	142375000		chr5	99925000	100350000		chr5	91450000	91900000		chr13	72625000	73225000		chr14	17450000	18175000
		chr5	121175000	121525000		chr5	138750000	139225000		chr5	111375000	112175000		chr5	144300000	144750000		chr5	100925000	101675000		chr5	96300000	96750000		chr13	74625000	75175000		chr14	18275000	19400000
		chr5	122375000	122775000		chr5	139300000	139750000		chr5	112375000	113100000		chr5	144775000	145125000		chr5	101700000	102100000		chr5	96775000	99150000		chr13	75200000	75900000		chr14	20725000	21025000
		chr5	123950000	124300000		chr5	139825000	140400000		chr5	113250000	113775000		chr5	146200000	146550000		chr5	102125000	103650000		chr5	99175000	99900000		chr13	76175000	76700000		chr14	21075000	21825000
		chr5	124900000	125325000		chr5	140825000	142325000		chr5	114150000	114625000		chr5	146650000	147300000		chr5	105375000	105850000		chr5	99925000	100375000		chr13	80825000	81400000		chr14	21900000	22575000
		chr5	125525000	127100000		chr5	142450000	142875000		chr5	116025000	117075000		chr5	146925000	147300000		chr5	105925000	106400000		chr5	100925000	101675000		chr13	81800000	83650000		chr14	23575000	24025000
		chr5	127550000	128500000		chr5	144300000	144750000		chr5	116075000	116525000		chr5	147400000	147875000		chr5	106450000	106825000		chr5	101700000	102100000		chr13	83700000	84750000		chr14	24500000	24925000
		chr5	128500000	129000000		chr5	144775000	145175000		chr5	116600000	117050000		chr5	147925000	148275000		chr5	106875000	107325000		chr5	102150000	102675000		chr13	83700000	84350000		chr14	25000000	25550000
		chr5	129025000	129675000		chr5	146175000	146575000		chr5	117500000	117950000		chr5	148325000	148775000		chr5	108325000	108725000		chr5	105375000	105875000		chr13	89625000	90900000		chr14	26650000	27000000
		chr5	129925000	130275000		chr5	146650000	147325000		chr5	118250000	118750000		chr5	148800000	149525000		chr5	109550000	110200000		chr5	105925000	106375000		chr13	89650000	90050000		chr14	27100000	27450000
		chr5	130325000	130850000		chr5	146925000	147300000		chr5	118825000	119700000		chr5	149650000	150025000		chr5	110275000	110725000		chr5	106925000	107375000		chr13	90925000	91700000		chr14	27775000	29100000
		chr5	130900000	131425000		chr5	147350000	147875000		chr5	118825000	119225000		chr5	150100000	150500000		chr5	110875000	111300000		chr5	108300000	108700000		chr13	91875000	92325000		chr14	27775000	28525000
		chr5	131525000	132050000		chr5	148325000	148800000		chr5	119750000	120100000		chr5	150650000	151725000		chr5	111375000	112175000		chr5	109550000	110200000		chr13	93750000	94200000		chr14	28600000	29100000
		chr5	132075000	134075000		chr5	148975000	149400000		chr5	120125000	120475000		chr6	4575000	5575000		chr5	112400000	113075000		chr5	110275000	110775000		chr13	94525000	94925000		chr14	29450000	29925000
		chr5	134150000	134600000		chr5	149650000	150025000		chr5	120775000	121125000		chr6	7000000	7650000		chr5	113250000	113775000		chr5	110900000	111300000		chr13	94975000	95325000		chr14	30000000	30500000
		chr5	136250000	136725000		chr5	150125000	150500000		chr5	121175000	121550000		chr6	7675000	8175000		chr5	115600000	116000000		chr5	111375000	112175000		chr13	95375000	95950000		chr14	30550000	30950000
		chr5	138200000	138700000		chr6	4550000	5575000		chr5	122375000	122775000		chr6	8275000	8825000		chr5	116025000	117075000		chr5	112375000	113075000		chr13	95975000	96625000		chr14	31625000	32175000
		chr5	138750000	139175000		chr6	5950000	6875000		chr5	123225000	123625000		chr6	14800000	16975000		chr5	116100000	116525000		chr5	113275000	113750000		chr13	96000000	96375000		chr14	32575000	33200000
		chr5	139325000	139775000		chr6	7000000	7650000		chr5	123925000	124325000		chr6	17000000	17625000		chr5	116550000	117050000		chr5	114175000	114625000		chr13	96675000	97125000		chr14	33425000	34025000
		chr5	139800000	140400000		chr6	8250000	8825000		chr5	124900000	125375000		chr6	27625000	28200000		chr5	117500000	117950000		chr5	115625000	116000000		chr13	97525000	97925000		chr14	34800000	36850000
		chr5	139850000	140725000		chr6	14800000	16950000		chr5	125500000	127125000		chr6	28425000	29125000		chr5	118250000	118750000		chr5	116025000	117075000		chr13	98275000	98700000		chr14	37200000	37800000
		chr5	140425000	140750000		chr6	17000000	17600000		chr5	127700000	128475000		chr6	29150000	29675000		chr5	118800000	119700000		chr5	116100000	116525000		chr13	98825000	99325000		chr14	45300000	45750000
		chr5	140825000	142325000		chr6	22100000	22525000		chr5	128525000	128975000		chr6	29750000	30350000		chr5	119750000	120100000		chr5	116550000	117050000		chr13	99375000	99925000		chr14	45850000	46725000
		chr5	142450000	142875000		chr6	27650000	28175000		chr5	129025000	129700000		chr6	31050000	31475000		chr5	120125000	120475000		chr5	117100000	117475000		chr13	100100000	100450000		chr14	46775000	47225000
		chr5	143450000	143975000		chr6	28400000	29125000		chr5	130300000	130825000		chr6	31650000	32700000		chr5	120775000	121125000		chr5	117500000	117950000		chr13	100850000	101675000		chr14	47675000	48350000
		chr5	144300000	144725000		chr6	28500000	28875000		chr5	130925000	131425000		chr6	33225000	34225000		chr5	122100000	123025000		chr5	118225000	118750000		chr13	101725000	102625000		chr14	48375000	49125000
		chr5	144775000	145175000		chr6	29200000	29675000		chr5	131500000	132075000		chr6	34300000	35050000		chr5	124900000	125325000		chr5	118775000	120100000		chr13	102650000	103100000		chr14	49200000	49775000
		chr5	146175000	146550000		chr6	29750000	30350000		chr5	132100000	134050000		chr6	37025000	37450000		chr5	125600000	127175000		chr5	118800000	119700000		chr13	103125000	103675000		chr14	55125000	55525000
		chr5	146650000	147325000		chr6	31050000	31475000		chr5	136250000	136725000		chr6	37450000	38325000		chr5	127625000	128475000		chr5	119725000	120100000		chr13	104225000	104775000		chr14	55550000	55900000
		chr5	146900000	147300000		chr6	31650000	32750000		chr5	138225000	138675000		chr6	37550000	37950000		chr5	129025000	129750000		chr5	120125000	120450000		chr13	104925000	105375000		chr14	57000000	57625000
		chr5	147350000	147900000		chr6	34300000	34950000		chr5	138750000	139200000		chr6	38600000	39075000		chr5	129900000	130250000		chr5	120775000	121125000		chr13	107300000	108150000		chr14	57950000	59125000
		chr5	147950000	148250000		chr6	37025000	37425000		chr5	139325000	139750000		chr6	39825000	40300000		chr5	130325000	130825000		chr5	121175000	121575000		chr13	108350000	109200000		chr14	59150000	59575000
		chr5	148300000	148775000		chr6	37550000	37975000		chr5	139800000	140350000		chr6	41125000	41575000		chr5	130900000	131425000		chr5	122375000	122750000		chr13	108400000	108750000		chr14	59600000	60075000
		chr5	148925000	149425000		chr6	38625000	39075000		chr5	140825000	142325000		chr6	49000000	49400000		chr5	131525000	132050000		chr5	123975000	124300000		chr13	109225000	109525000		chr14	60775000	61275000
		chr5	149650000	150050000		chr6	39825000	40425000		chr5	142450000	142875000		chr6	49450000	50575000		chr5	132200000	132550000		chr5	124900000	125375000		chr13	110050000	111400000		chr14	61525000	62450000
		chr5	150125000	150475000		chr6	41100000	41575000		chr5	144300000	144750000		chr6	49450000	50275000		chr5	136250000	136725000		chr5	125550000	127150000		chr13	110050000	110350000		chr14	62475000	62950000
		chr6	4550000	5425000		chr6	49000000	49375000		chr5	144775000	145125000		chr6	50625000	51150000		chr5	138200000	138650000		chr5	127650000	128450000		chr13	110375000	111400000		chr14	64100000	64575000
		chr6	4650000	5125000		chr6	49475000	50575000		chr5	146175000	146575000		chr6	51175000	52200000		chr5	138750000	139175000		chr5	129025000	129625000		chr13	111775000	112250000		chr14	66325000	66775000
		chr6	5975000	6875000		chr6	49475000	50300000		chr5	146650000	147325000		chr6	51175000	51950000		chr5	139300000	139750000		chr5	130325000	130825000		chr13	112275000	112575000		chr14	67200000	67675000
		chr6	7025000	7650000		chr6	50625000	51150000		chr5	146900000	147325000		chr6	51175000	51550000		chr5	139775000	140725000		chr5	130900000	131425000		chr13	113275000	113625000		chr14	70775000	71500000
		chr6	7675000	8025000		chr6	51175000	52200000		chr5	147375000	147900000		chr6	52250000	52925000		chr5	139825000	140400000		chr5	131500000	132050000		chr13	113875000	114450000		chr14	72575000	73050000
		chr6	8250000	8825000		chr6	51175000	51575000		chr5	147925000	148275000		chr6	53150000	53725000		chr5	140825000	142375000		chr5	132175000	132575000		chr13	114475000	114800000		chr14	73625000	74700000
		chr6	8875000	11775000		chr6	52250000	52925000		chr5	148300000	148775000		chr6	53775000	54250000		chr5	142450000	142875000		chr5	136250000	136725000		chr13	115200000	116725000		chr14	75050000	75725000
		chr6	14700000	16975000		chr6	53050000	53725000		chr5	148875000	149425000		chr6	54575000	55175000		chr5	142900000	143300000		chr5	138200000	138700000		chr13	117550000	118350000		chr14	76150000	76450000
		chr6	17000000	17600000		chr6	53750000	54275000		chr5	149650000	150050000		chr6	55525000	55975000		chr5	144300000	144750000		chr5	138750000	139175000		chr13	118400000	119350000		chr14	76475000	77000000
		chr6	22100000	22500000		chr6	54550000	55175000		chr5	150100000	150500000		chr6	56050000	56675000		chr5	144775000	145175000		chr5	139300000	139750000		chr14	7925000	8325000		chr14	77050000	77825000
		chr6	28400000	29125000		chr6	55525000	56025000		chr5	150650000	151725000		chr6	58825000	59175000		chr5	146175000	146550000		chr5	139800000	140400000		chr14	10775000	11300000		chr14	78675000	79350000
		chr6	29200000	29675000		chr6	58850000	59200000		chr6	4600000	5475000		chr6	60950000	61300000		chr5	146900000	147325000		chr5	139850000	140725000		chr14	11500000	12125000		chr14	79650000	80225000
		chr6	29750000	30375000		chr6	65975000	66475000		chr6	4625000	5100000		chr6	64675000	65075000		chr5	147350000	147900000		chr5	140825000	142350000		chr14	12150000	12525000		chr14	86800000	87425000
		chr6	31075000	31500000		chr6	71125000	71825000		chr6	5625000	5925000		chr6	65600000	66500000		chr5	147925000	148250000		chr5	142450000	142900000		chr14	12550000	13250000		chr14	87450000	89025000
		chr6	31600000	34300000		chr6	72350000	72900000		chr6	6000000	6875000		chr6	66900000	67275000		chr5	148325000	148775000		chr5	142925000	143300000		chr14	13350000	13925000		chr14	93300000	93900000
		chr6	34350000	34925000		chr6	81950000	82425000		chr6	7025000	7625000		chr6	70325000	70750000		chr5	148900000	149375000		chr5	143425000	144000000		chr14	16425000	17350000		chr14	96950000	99000000
		chr6	35350000	37025000		chr6	82975000	83750000		chr6	12650000	13100000		chr6	71125000	71825000		chr5	149625000	150050000		chr5	144250000	144750000		chr14	17400000	18175000		chr14	99275000	99900000
		chr6	37050000	37450000		chr6	84075000	85000000		chr6	14800000	16975000		chr6	71850000	72300000		chr5	150100000	150500000		chr5	144775000	145175000		chr14	18300000	19400000		chr14	101925000	102500000
		chr6	37525000	37975000		chr6	85125000	85500000		chr6	17025000	17600000		chr6	72475000	73250000		chr6	4550000	5575000		chr5	146175000	146575000		chr14	18325000	18975000		chr14	103050000	103525000
		chr6	38375000	39075000		chr6	85525000	86375000		chr6	21775000	22075000		chr6	72925000	73225000		chr6	6950000	7650000		chr5	146650000	147325000		chr14	20675000	21050000		chr14	105300000	105900000
		chr6	38625000	39075000		chr6	85575000	86000000		chr6	22100000	22500000		chr6	73350000	77575000		chr6	7700000	8075000		chr5	146925000	147275000		chr14	21075000	21825000		chr14	111000000	111700000
		chr6	39800000	40425000		chr6	87050000	87625000		chr6	27650000	28175000		chr6	78525000	81875000		chr6	8900000	11775000		chr5	147375000	147900000		chr14	21875000	22575000		chr14	115025000	115425000
		chr6	49000000	49400000		chr6	87750000	88100000		chr6	28400000	29125000		chr6	81950000	82600000		chr6	14800000	16950000		chr5	147925000	148275000		chr14	23575000	24025000		chr14	118175000	118550000
		chr6	49450000	50575000		chr6	88100000	88875000		chr6	29275000	29650000		chr6	83000000	83800000		chr6	17025000	17600000		chr5	148300000	148775000		chr14	24500000	24925000		chr14	119025000	120025000
		chr6	50625000	51150000		chr6	88125000	88475000		chr6	29750000	30350000		chr6	83325000	83750000		chr6	22100000	22500000		chr5	148950000	149425000		chr14	25000000	25550000		chr14	120075000	120775000
		chr6	51175000	52200000		chr6	88525000	88875000		chr6	31050000	31475000		chr6	84075000	85125000		chr6	27600000	28375000		chr5	149650000	150050000		chr14	27050000	27450000		chr14	120075000	120425000
		chr6	52250000	52950000		chr6	88925000	89625000		chr6	31850000	32750000		chr6	85150000	85500000		chr6	28475000	29125000		chr5	150100000	150500000		chr14	27775000	28500000		chr14	120825000	121800000
		chr6	53025000	53725000		chr6	89675000	90325000		chr6	33250000	34250000		chr6	85525000	86400000		chr6	29175000	29675000		chr6	4575000	5575000		chr14	29125000	29925000		chr14	122925000	123325000
		chr6	53775000	54275000		chr6	90650000	91400000		chr6	34300000	35025000		chr6	86075000	86375000		chr6	29750000	30350000		chr6	4600000	5200000		chr14	29450000	29925000		chr14	123475000	124200000
		chr6	54550000	55175000		chr6	90725000	91125000		chr6	35275000	37025000		chr6	87025000	87675000		chr6	31050000	31500000		chr6	5925000	6900000		chr14	30000000	30500000		chr15	3600000	3925000
		chr6	55500000	55950000		chr6	91475000	92125000		chr6	37050000	37400000		chr6	88075000	88875000		chr6	31650000	32750000		chr6	6950000	7625000		chr14	30575000	30975000		chr15	4050000	5075000
		chr6	56075000	56675000		chr6	92225000	92725000		chr6	37475000	38325000		chr6	88125000	88475000		chr6	34300000	34975000		chr6	8250000	8825000		chr14	31125000	31575000		chr15	5175000	6200000
		chr6	60950000	61300000		chr6	92775000	93575000		chr6	37550000	37950000		chr6	88525000	88875000		chr6	35350000	37025000		chr6	8900000	11775000		chr14	31625000	32075000		chr15	6900000	7200000
		chr6	64675000	65450000		chr6	94050000	94475000		chr6	38600000	39100000		chr6	88925000	89625000		chr6	37050000	37425000		chr6	14800000	16975000		chr14	32200000	32500000		chr15	7375000	7875000
		chr6	66075000	66475000		chr6	94525000	95000000		chr6	39825000	40300000		chr6	89675000	90325000		chr6	37550000	37950000		chr6	17000000	17625000		chr14	32575000	33275000		chr15	8600000	9000000
		chr6	70800000	71100000		chr6	95125000	95750000		chr6	41075000	41575000		chr6	90650000	91425000		chr6	38000000	38325000		chr6	27625000	28175000		chr14	33475000	34025000		chr15	10475000	10875000
		chr6	71125000	71825000		chr6	97150000	98025000		chr6	48100000	48500000		chr6	90750000	91100000		chr6	38375000	39100000		chr6	28425000	29125000		chr14	34800000	35200000		chr15	10925000	11375000
		chr6	72350000	72875000		chr6	98500000	98900000		chr6	49000000	49400000		chr6	91475000	92125000		chr6	38625000	39075000		chr6	29200000	29650000		chr14	36200000	36825000		chr15	11425000	11950000
		chr6	72925000	73300000		chr6	98975000	99575000		chr6	49500000	50075000		chr6	92225000	92725000		chr6	39800000	40375000		chr6	29750000	30350000		chr14	37200000	37900000		chr15	12250000	12825000
		chr6	78525000	81875000		chr6	99750000	100575000		chr6	50625000	51150000		chr6	92775000	93550000		chr6	41750000	42200000		chr6	31075000	31500000		chr14	39475000	41075000		chr15	13000000	13875000
		chr6	81950000	82425000		chr6	100875000	101600000		chr6	51175000	52200000		chr6	94075000	94475000		chr6	47300000	47600000		chr6	31650000	32750000		chr14	45300000	45775000		chr15	13075000	13525000
		chr6	82975000	83750000		chr6	101625000	103275000		chr6	51175000	51550000		chr6	94525000	95000000		chr6	49000000	49375000		chr6	33200000	34250000		chr14	45800000	46725000		chr15	14525000	15150000
		chr6	83325000	83750000		chr6	103300000	103675000		chr6	52250000	52925000		chr6	95050000	97100000		chr6	49450000	50575000		chr6	34400000	34975000		chr14	46775000	47225000		chr15	21025000	21425000
		chr6	84075000	85000000		chr6	108050000	108800000		chr6	52250000	52575000		chr6	99000000	99600000		chr6	49450000	50275000		chr6	35300000	37025000		chr14	47725000	48350000		chr15	26025000	26425000
		chr6	85150000	85500000		chr6	108900000	112450000		chr6	53125000	53725000		chr6	99700000	100575000		chr6	50625000	51150000		chr6	37050000	37400000		chr14	48450000	49100000		chr15	30850000	31250000
		chr6	85525000	86375000		chr6	112475000	113025000		chr6	53750000	54250000		chr6	100200000	100550000		chr6	51175000	52200000		chr6	37550000	37950000		chr14	49200000	49775000		chr15	31275000	31575000
		chr6	85575000	86025000		chr6	113050000	113725000		chr6	54575000	55175000		chr6	101600000	103250000		chr6	51175000	51550000		chr6	38625000	39100000		chr14	55550000	55900000		chr15	31600000	32750000
		chr6	87050000	87625000		chr6	115025000	115525000		chr6	55500000	56000000		chr6	103300000	103675000		chr6	52250000	52950000		chr6	39800000	40425000		chr14	55950000	56325000		chr15	34050000	34475000
		chr6	87725000	88075000		chr6	116750000	117800000		chr6	56050000	56675000		chr6	108075000	108775000		chr6	53075000	53725000		chr6	41125000	41550000		chr14	57000000	57500000		chr15	34525000	34925000
		chr6	88100000	88875000		chr6	117925000	118450000		chr6	66900000	67300000		chr6	108400000	108750000		chr6	53775000	54250000		chr6	49000000	49400000		chr14	57925000	59125000		chr15	35625000	36125000
		chr6	88125000	88475000		chr6	118550000	119350000		chr6	70875000	71825000		chr6	112450000	113025000		chr6	54550000	55175000		chr6	49450000	50575000		chr14	59150000	59575000		chr15	36175000	36525000
		chr6	88525000	88850000		chr6	118600000	119075000		chr6	71125000	71825000		chr6	113075000	113700000		chr6	55225000	55975000		chr6	50625000	51150000		chr14	59600000	60025000		chr15	37350000	37925000
		chr6	88925000	89625000		chr6	119450000	120400000		chr6	71875000	72275000		chr6	115075000	115525000		chr6	55525000	55975000		chr6	51175000	52200000		chr14	60775000	61225000		chr15	39350000	39825000
		chr6	89675000	90350000		chr6	120450000	121225000		chr6	72900000	73250000		chr6	117925000	118500000		chr6	56025000	56650000		chr6	51175000	51575000		chr14	61550000	62450000		chr15	40150000	41100000
		chr6	90675000	91400000		chr6	120450000	120775000		chr6	73325000	77575000		chr6	118550000	119350000		chr6	65550000	66500000		chr6	52250000	52950000		chr14	62475000	62975000		chr15	41150000	41800000
		chr6	91475000	92150000		chr6	120850000	121200000		chr6	78525000	81875000		chr6	118600000	119100000		chr6	66025000	66425000		chr6	53025000	53725000		chr14	63025000	63525000		chr15	41975000	42900000
		chr6	92275000	92725000		chr6	124700000	125175000		chr6	81900000	82900000		chr6	119125000	119425000		chr6	70325000	70750000		chr6	53750000	54275000		chr14	64100000	64575000		chr15	42950000	43750000
		chr6	92775000	93550000		chr6	125275000	125600000		chr6	81925000	82600000		chr6	119450000	120375000		chr6	70775000	71125000		chr6	54550000	55175000		chr14	66325000	66825000		chr15	44025000	44400000
		chr6	94050000	94450000		chr6	125625000	126475000		chr6	82975000	83300000		chr6	120450000	120800000		chr6	71125000	71825000		chr6	55500000	55975000		chr14	67200000	67650000		chr15	44425000	44800000
		chr6	94525000	94975000		chr6	127125000	127450000		chr6	83325000	83750000		chr6	120875000	121200000		chr6	72375000	72900000		chr6	56050000	56675000		chr14	67975000	68500000		chr15	50300000	52175000
		chr6	95175000	95800000		chr6	127475000	128325000		chr6	84075000	85125000		chr6	124700000	125125000		chr6	72900000	73275000		chr6	60975000	61300000		chr14	70775000	72400000		chr15	55575000	56050000
		chr6	97125000	98025000		chr6	127500000	127925000		chr6	85150000	85500000		chr6	125625000	126475000		chr6	78525000	81875000		chr6	64675000	66575000		chr14	72550000	73075000		chr15	57550000	58050000
		chr6	98475000	98925000		chr6	128800000	129275000		chr6	85550000	86350000		chr6	127525000	127925000		chr6	81950000	82600000		chr6	71125000	71825000		chr14	73600000	74700000		chr15	58125000	58900000
		chr6	98950000	99600000		chr6	129575000	131325000		chr6	85575000	85975000		chr6	128825000	129225000		chr6	82975000	83775000		chr6	72375000	72875000		chr14	75050000	75725000		chr15	58450000	58875000
		chr6	99750000	100575000		chr6	133900000	134400000		chr6	86050000	86375000		chr6	129525000	131400000		chr6	82975000	83275000		chr6	72925000	73275000		chr14	76150000	76450000		chr15	59375000	59850000
		chr6	100225000	100525000		chr6	134975000	135375000		chr6	87025000	87575000		chr6	131450000	133875000		chr6	83325000	83675000		chr6	73300000	77575000		chr14	76475000	77000000		chr15	61150000	61850000
		chr6	100875000	101600000		chr6	135400000	136275000		chr6	88100000	88875000		chr6	133925000	134375000		chr6	84175000	85125000		chr6	78525000	81875000		chr14	77050000	77650000		chr15	63125000	63750000
		chr6	103250000	103675000		chr6	137000000	137750000		chr6	88125000	88475000		chr6	135400000	136275000		chr6	85150000	85500000		chr6	81950000	82600000		chr14	77975000	78525000		chr15	64125000	64650000
		chr6	108050000	108800000		chr6	137375000	137725000		chr6	88525000	88875000		chr6	135425000	135850000		chr6	85525000	86375000		chr6	82975000	83775000		chr14	78550000	79325000		chr15	64825000	65825000
		chr6	108075000	108375000		chr6	137825000	139525000		chr6	88925000	89625000		chr6	137025000	137750000		chr6	87050000	87600000		chr6	82975000	83300000		chr14	79650000	80200000		chr15	65900000	66550000
		chr6	108900000	112450000		chr6	140075000	140575000		chr6	89675000	90325000		chr6	137375000	137725000		chr6	88100000	88875000		chr6	84075000	85000000		chr14	80250000	80800000		chr15	66625000	67125000
		chr6	112675000	113025000		chr6	140750000	141400000		chr6	90650000	91400000		chr6	137800000	139525000		chr6	88125000	88475000		chr6	84075000	84375000		chr14	86800000	87425000		chr15	68400000	68850000
		chr6	113050000	113725000		chr6	143200000	144975000		chr6	91450000	92100000		chr6	140725000	141375000		chr6	88525000	88875000		chr6	85150000	85500000		chr14	87475000	88325000		chr15	71450000	71900000
		chr6	113750000	114050000		chr6	145400000	145800000		chr6	92225000	92725000		chr6	143200000	144975000		chr6	88925000	89625000		chr6	85525000	86375000		chr14	93300000	93900000		chr15	72050000	73025000
		chr6	114925000	115775000		chr6	147100000	148125000		chr6	92775000	93550000		chr6	145375000	145775000		chr6	89675000	90325000		chr6	87050000	87525000		chr14	96950000	99025000		chr15	72075000	72500000
		chr6	115000000	115525000		chr6	148175000	148900000		chr6	94075000	94450000		chr6	145825000	146225000		chr6	90650000	91400000		chr6	87725000	88100000		chr14	99275000	99875000		chr15	72525000	73025000
		chr6	116750000	117800000		chr7	4525000	5050000		chr6	94525000	95000000		chr6	147150000	148150000		chr6	90750000	91150000		chr6	88100000	88850000		chr14	99925000	100750000		chr15	73200000	73700000
		chr6	117125000	117800000		chr7	18200000	18850000		chr6	95075000	97100000		chr6	148200000	148900000		chr6	91450000	92175000		chr6	88125000	88475000		chr14	101025000	101400000		chr15	73800000	74500000
		chr6	117900000	118450000		chr7	19375000	19725000		chr6	98950000	99525000		chr7	4525000	5025000		chr6	92225000	92725000		chr6	88525000	88850000		chr14	101925000	102525000		chr15	76950000	77350000
		chr6	118550000	119350000		chr7	26725000	27125000		chr6	99775000	100575000		chr7	6375000	6950000		chr6	92775000	93725000		chr6	88900000	89625000		chr14	103050000	103525000		chr15	77400000	77725000
		chr6	118600000	119075000		chr7	27175000	27650000		chr6	100250000	100550000		chr7	17050000	18875000		chr6	94525000	94975000		chr6	89675000	90325000		chr14	105300000	105875000		chr15	79200000	79650000
		chr6	119475000	120325000		chr7	27725000	28250000		chr6	100875000	101225000		chr7	26750000	27100000		chr6	95125000	95775000		chr6	90625000	91400000		chr14	105950000	106400000		chr15	79700000	80075000
		chr6	120475000	121225000		chr7	30225000	30625000		chr6	101650000	103225000		chr7	27175000	27575000		chr6	97175000	98050000		chr6	91475000	92125000		chr14	106550000	107125000		chr15	80275000	80675000
		chr6	120475000	120800000		chr7	30725000	31125000		chr6	108075000	108775000		chr7	28400000	28700000		chr6	98950000	99600000		chr6	92225000	92725000		chr14	109825000	110775000		chr15	80975000	81325000
		chr6	120875000	121175000		chr7	34375000	34725000		chr6	108425000	108750000		chr7	30250000	30600000		chr6	99725000	100575000		chr6	92775000	93550000		chr14	110975000	111675000		chr15	82350000	82775000
		chr6	124675000	125225000		chr7	34775000	35225000		chr6	108850000	112375000		chr7	30650000	31075000		chr6	100200000	100525000		chr6	94050000	94450000		chr14	115025000	115425000		chr15	83600000	84050000
		chr6	125300000	125600000		chr7	36525000	37325000		chr6	112475000	113025000		chr7	34350000	35275000		chr6	101650000	103250000		chr6	94525000	95000000		chr14	118175000	118475000		chr15	84125000	84625000
		chr6	125775000	126475000		chr7	37350000	37925000		chr6	113075000	113700000		chr7	34375000	34725000		chr6	103325000	103725000		chr6	95125000	95800000		chr14	119175000	120025000		chr15	84675000	85075000
		chr6	127125000	127450000		chr7	45050000	45700000		chr6	113750000	114375000		chr7	34775000	35250000		chr6	108075000	108375000		chr6	97200000	98025000		chr14	120050000	120775000		chr15	85250000	85575000
		chr6	127475000	128375000		chr7	46050000	46625000		chr6	115050000	115525000		chr7	35875000	37325000		chr6	108150000	108775000		chr6	97750000	98050000		chr14	120075000	120375000		chr15	88250000	88650000
		chr6	127500000	127925000		chr7	49925000	51525000		chr6	115825000	116175000		chr7	36550000	37325000		chr6	108925000	112425000		chr6	98975000	99525000		chr14	122925000	123325000		chr15	88750000	89325000
		chr6	129575000	131350000		chr7	51550000	51975000		chr6	115850000	116600000		chr7	37375000	37925000		chr6	112475000	113025000		chr6	99750000	100600000		chr14	123450000	124200000		chr15	89600000	90200000
		chr6	133900000	134375000		chr7	55775000	56200000		chr6	117100000	117800000		chr7	44250000	44650000		chr6	113075000	113725000		chr6	100875000	101575000		chr15	4050000	5075000		chr15	90225000	90900000
		chr6	134425000	134875000		chr7	56225000	56800000		chr6	117925000	118450000		chr7	45025000	45875000		chr6	113750000	114475000		chr6	100875000	101225000		chr15	5175000	6200000		chr15	92250000	93225000
		chr6	134975000	135375000		chr7	56925000	57450000		chr6	118550000	119325000		chr7	46050000	46650000		chr6	113750000	114050000		chr6	101650000	103250000		chr15	6225000	6575000		chr15	93600000	94225000
		chr6	135400000	136350000		chr7	58050000	58425000		chr6	118575000	119075000		chr7	49925000	51475000		chr6	115025000	115525000		chr6	103275000	103700000		chr15	6875000	7225000		chr15	94700000	95575000
		chr6	135400000	135800000		chr7	60225000	62400000		chr6	119100000	119425000		chr7	51550000	51975000		chr6	115900000	116600000		chr6	108075000	108775000		chr15	7325000	7875000		chr15	95725000	96425000
		chr6	136375000	136975000		chr7	62900000	63300000		chr6	119450000	120375000		chr7	55800000	56175000		chr6	116650000	117825000		chr6	108400000	108750000		chr15	8600000	9000000		chr15	97200000	97650000
		chr6	137400000	137725000		chr7	65225000	65625000		chr6	120450000	120825000		chr7	56300000	56750000		chr6	117050000	117800000		chr6	108850000	112425000		chr15	9450000	10425000		chr15	98175000	98500000
		chr6	137825000	139500000		chr7	65675000	66050000		chr6	122850000	124400000		chr7	56900000	57450000		chr6	117925000	118425000		chr6	112450000	113025000		chr15	10475000	10875000		chr15	100725000	101175000
		chr6	140100000	140650000		chr7	67225000	67625000		chr6	124675000	125200000		chr7	60225000	62425000		chr6	118600000	119075000		chr6	113050000	113725000		chr15	10925000	11375000		chr15	101325000	101975000
		chr6	140725000	141425000		chr7	67700000	68350000		chr6	125625000	126475000		chr7	63725000	64375000		chr6	119450000	120325000		chr6	115000000	115725000		chr15	11400000	11950000		chr15	102075000	102550000
		chr6	141450000	141875000		chr7	70350000	70875000		chr6	127125000	127425000		chr7	65675000	66050000		chr6	120450000	120800000		chr6	116650000	117800000		chr15	12275000	12825000		chr16	3700000	5225000
		chr6	143225000	144950000		chr7	72375000	73400000		chr6	127450000	128325000		chr7	66825000	67175000		chr6	120475000	121225000		chr6	117025000	117800000		chr15	12975000	13875000		chr16	6500000	8375000
		chr6	145375000	145800000		chr7	73650000	74350000		chr6	127525000	127925000		chr7	67225000	67625000		chr6	120850000	121175000		chr6	117925000	118475000		chr15	14600000	15125000		chr16	8875000	10000000
		chr6	147100000	148125000		chr7	74375000	75100000		chr6	128850000	129250000		chr7	67675000	68325000		chr6	122800000	124375000		chr6	118500000	119350000		chr15	15250000	16150000		chr16	9000000	9400000
		chr6	148200000	149575000		chr7	75875000	78750000		chr6	129575000	131325000		chr7	69150000	71950000		chr6	124675000	125225000		chr6	118600000	119075000		chr15	18850000	19300000		chr16	11425000	11950000
		chr6	148200000	148900000		chr7	78900000	79350000		chr6	131450000	133875000		chr7	72375000	73425000		chr6	125625000	126475000		chr6	119450000	120350000		chr15	19425000	20200000		chr16	13100000	13600000
		chr7	4525000	5050000		chr7	82625000	83600000		chr6	133925000	134375000		chr7	73650000	74350000		chr6	127125000	127450000		chr6	120475000	121225000		chr15	21075000	21500000		chr16	14625000	15425000
		chr7	18200000	18850000		chr7	83900000	84375000		chr6	134475000	134925000		chr7	74375000	75100000		chr6	127525000	127925000		chr6	120875000	121200000		chr15	24575000	25275000		chr16	15800000	16150000
		chr7	19375000	19725000		chr7	89125000	89425000		chr6	135425000	136350000		chr7	75900000	76325000		chr6	128800000	129225000		chr6	124700000	125150000		chr15	26025000	26425000		chr16	17800000	18225000
		chr7	25050000	25375000		chr7	89475000	89875000		chr6	135425000	135825000		chr7	78875000	79375000		chr6	129575000	131350000		chr6	125275000	125600000		chr15	26575000	27250000		chr16	18275000	18875000
		chr7	26750000	27125000		chr7	89900000	90200000		chr6	137375000	137725000		chr7	81350000	81800000		chr6	133925000	134375000		chr6	125625000	126475000		chr15	27625000	28175000		chr16	19675000	20075000
		chr7	27175000	27650000		chr7	92100000	92525000		chr6	137925000	139500000		chr7	81900000	82400000		chr6	134425000	134875000		chr6	127125000	127450000		chr15	30850000	31150000		chr16	20200000	20675000
		chr7	27700000	28250000		chr7	92550000	92950000		chr6	140725000	141425000		chr7	82650000	83600000		chr6	134975000	135375000		chr6	127475000	128275000		chr15	34050000	34425000		chr16	20725000	21175000
		chr7	28350000	28725000		chr7	96950000	97300000		chr6	143200000	144975000		chr7	83900000	84375000		chr6	135400000	136350000		chr6	127500000	127925000		chr15	34500000	34900000		chr16	23450000	23925000
		chr7	30250000	30650000		chr7	97375000	97700000		chr6	145025000	145325000		chr7	89475000	89875000		chr6	137025000	137750000		chr6	129550000	131375000		chr15	36175000	36575000		chr16	23950000	25100000
		chr7	30675000	31075000		chr7	98450000	99200000		chr6	145350000	145800000		chr7	91500000	92025000		chr6	137825000	139525000		chr6	133925000	134375000		chr15	36725000	37075000		chr16	25350000	25925000
		chr7	34375000	34750000		chr7	99475000	99900000		chr6	145825000	146225000		chr7	92100000	92500000		chr6	140725000	141425000		chr6	135400000	136350000		chr15	37350000	37900000		chr16	27450000	28475000
		chr7	34900000	35250000		chr7	100900000	101550000		chr6	147050000	148125000		chr7	92550000	92925000		chr6	141475000	141825000		chr6	137025000	137750000		chr15	39350000	39825000		chr16	28775000	29550000
		chr7	35275000	35625000		chr7	107175000	107750000		chr6	148350000	148900000		chr7	96500000	96900000		chr6	143200000	144975000		chr6	137375000	137725000		chr15	40150000	41100000		chr16	29750000	30225000
		chr7	35825000	37325000		chr7	109075000	109475000		chr7	4525000	5050000		chr7	96950000	97325000		chr6	145025000	145325000		chr6	137825000	139500000		chr15	41150000	41925000		chr16	30550000	31050000
		chr7	36500000	37325000		chr7	109500000	109950000		chr7	6350000	6950000		chr7	98375000	99450000		chr6	145350000	145800000		chr6	140725000	141425000		chr15	41975000	42900000		chr16	31425000	31925000
		chr7	37450000	37900000		chr7	110150000	111000000		chr7	18200000	18850000		chr7	98700000	99100000		chr6	145850000	146275000		chr6	143200000	144950000		chr15	42950000	43750000		chr16	32700000	33100000
		chr7	44250000	44650000		chr7	110175000	110675000		chr7	19300000	19750000		chr7	99475000	99900000		chr6	147100000	148125000		chr6	145350000	145800000		chr15	43975000	44400000		chr16	33250000	33975000
		chr7	45050000	45700000		chr7	110700000	111025000		chr7	27200000	27650000		chr7	100900000	101500000		chr6	148175000	148900000		chr6	145875000	146300000		chr15	44425000	44800000		chr16	34125000	34850000
		chr7	46050000	46650000		chr7	111150000	112000000		chr7	27675000	28300000		chr7	107175000	107750000		chr7	4500000	5050000		chr6	147000000	148150000		chr15	44825000	45150000		chr16	35025000	35750000
		chr7	48725000	49100000		chr7	112350000	113250000		chr7	28350000	28725000		chr7	109075000	109475000		chr7	15925000	16250000		chr6	148200000	148900000		chr15	48100000	48775000		chr16	36075000	36425000
		chr7	49925000	51525000		chr7	112375000	112875000		chr7	30225000	31075000		chr7	110175000	111025000		chr7	18200000	18850000		chr7	4525000	5050000		chr15	48875000	49375000		chr16	36450000	36800000
		chr7	51550000	52000000		chr7	114275000	114825000		chr7	30275000	30600000		chr7	110175000	110650000		chr7	25050000	25375000		chr7	13800000	14325000		chr15	50325000	52450000		chr16	37075000	37675000
		chr7	55775000	56200000		chr7	116075000	116525000		chr7	30650000	31100000		chr7	110675000	111025000		chr7	26750000	27125000		chr7	18200000	18850000		chr15	55575000	56025000		chr16	40425000	41025000
		chr7	56250000	56825000		chr7	116625000	118050000		chr7	34350000	35250000		chr7	111150000	111975000		chr7	27175000	27625000		chr7	19350000	19700000		chr15	56300000	56750000		chr16	41250000	42100000
		chr7	56975000	57450000		chr7	119025000	119500000		chr7	34375000	34750000		chr7	112375000	113325000		chr7	27700000	28275000		chr7	27175000	27650000		chr15	57550000	58025000		chr16	42175000	43150000
		chr7	58025000	58475000		chr7	121150000	121600000		chr7	34800000	35225000		chr7	112375000	112850000		chr7	30250000	30625000		chr7	27700000	28250000		chr15	58150000	58875000		chr16	43450000	43850000
		chr7	60225000	62400000		chr7	122175000	122925000		chr7	35850000	37325000		chr7	112900000	113325000		chr7	30675000	31125000		chr7	28375000	28725000		chr15	58475000	58875000		chr16	44150000	44700000
		chr7	62475000	62825000		chr7	122475000	122925000		chr7	37375000	37925000		chr7	114275000	114825000		chr7	34375000	35275000		chr7	30225000	30650000		chr15	59375000	59850000		chr16	44725000	45125000
		chr7	62900000	63300000		chr7	122975000	123475000		chr7	44250000	44650000		chr7	116075000	116600000		chr7	34375000	34725000		chr7	30725000	31100000		chr15	59875000	60875000		chr16	45175000	45625000
		chr7	63325000	63700000		chr7	123525000	125400000		chr7	45000000	45700000		chr7	119025000	119475000		chr7	34750000	35250000		chr7	34375000	35250000		chr15	61150000	61850000		chr16	45675000	46025000
		chr7	65250000	65625000		chr7	125700000	126075000		chr7	46050000	46675000		chr7	121125000	121625000		chr7	35275000	35625000		chr7	34375000	34725000		chr15	64100000	64650000		chr16	49125000	49425000
		chr7	65675000	66050000		chr7	126725000	127175000		chr7	48700000	49475000		chr7	121650000	122000000		chr7	35875000	37325000		chr7	34775000	35225000		chr15	64775000	65700000		chr16	49475000	50175000
		chr7	66800000	67625000		chr7	127275000	127950000		chr7	48750000	49100000		chr7	122175000	122925000		chr7	36500000	37325000		chr7	35850000	37325000		chr15	65875000	66500000		chr16	50250000	50750000
		chr7	66850000	67200000		chr7	128350000	128725000		chr7	49925000	51475000		chr7	122475000	122925000		chr7	37350000	37925000		chr7	36475000	37325000		chr15	66650000	67150000		chr16	50800000	51250000
		chr7	67225000	67625000		chr7	128800000	129575000		chr7	51975000	55775000		chr7	122975000	123475000		chr7	40325000	40925000		chr7	37350000	38250000		chr15	68400000	68850000		chr16	55000000	55450000
		chr7	67675000	68350000		chr7	128800000	129250000		chr7	55800000	56200000		chr7	123525000	125425000		chr7	43525000	44275000		chr7	37375000	37925000		chr15	71450000	71900000		chr16	55475000	55850000
		chr7	68375000	72225000		chr7	129625000	130375000		chr7	56250000	56800000		chr7	125725000	126100000		chr7	44250000	44650000		chr7	40300000	40925000		chr15	72075000	73025000		chr16	56150000	56600000
		chr7	72375000	73400000		chr7	130525000	131025000		chr7	56900000	57450000		chr7	126725000	127175000		chr7	45050000	45700000		chr7	45050000	45775000		chr15	72100000	72500000		chr16	57200000	57575000
		chr7	73650000	74325000		chr7	131425000	131875000		chr7	60200000	62400000		chr7	127250000	127950000		chr7	46050000	46625000		chr7	46050000	46650000		chr15	72525000	73025000		chr16	57625000	58250000
		chr7	74375000	75100000		chr7	132225000	132550000		chr7	62900000	63300000		chr7	128275000	128725000		chr7	47200000	48725000		chr7	47175000	48725000		chr15	73200000	73600000		chr16	58825000	59400000
		chr7	75900000	78750000		chr7	132600000	132900000		chr7	63325000	63700000		chr7	128800000	129550000		chr7	48750000	49575000		chr7	48750000	49100000		chr15	73800000	74500000		chr16	62975000	63400000
		chr7	78900000	79350000		chr7	133175000	133625000		chr7	64425000	64775000		chr7	129625000	130425000		chr7	48750000	49100000		chr7	49925000	51500000		chr15	76950000	77350000		chr16	64900000	65525000
		chr7	82650000	83575000		chr7	133800000	134375000		chr7	65250000	65625000		chr7	131400000	131875000		chr7	49925000	51525000		chr7	51550000	51975000		chr15	79200000	79675000		chr16	65600000	66025000
		chr7	83900000	84350000		chr7	135775000	136400000		chr7	65675000	66050000		chr7	132200000	132550000		chr7	51575000	51975000		chr7	52000000	55750000		chr15	79700000	80050000		chr16	72225000	72575000
		chr7	89125000	89425000		chr7	136475000	137325000		chr7	66750000	67625000		chr7	132600000	132975000		chr7	55775000	56175000		chr7	55775000	56200000		chr15	80250000	80700000		chr16	74850000	75325000
		chr7	89475000	89850000		chr7	137475000	138825000		chr7	66775000	67175000		chr7	133125000	133625000		chr7	56225000	56825000		chr7	56250000	56800000		chr15	80975000	81325000		chr16	75625000	76150000
		chr7	89900000	90250000		chr7	139050000	139575000		chr7	67225000	67625000		chr7	133775000	134400000		chr7	56925000	57450000		chr7	56900000	57425000		chr15	82425000	82775000		chr16	76175000	76875000
		chr7	92100000	92500000		chr7	140175000	140775000		chr7	67725000	68325000		chr7	135775000	137400000		chr7	58075000	58375000		chr7	60250000	62400000		chr15	83650000	84050000		chr16	77525000	78150000
		chr7	92550000	92925000		chr7	140825000	141450000		chr7	68375000	72225000		chr7	137475000	138825000		chr7	60175000	62425000		chr7	65675000	66050000		chr15	84150000	84650000		chr16	79100000	81075000
		chr7	95850000	96900000		chr7	141575000	142150000		chr7	72375000	73400000		chr7	139000000	139550000		chr7	62900000	63300000		chr7	66350000	66700000		chr15	85825000	86200000		chr16	84875000	85675000
		chr7	96500000	96900000		chr7	142275000	142700000		chr7	73650000	74350000		chr7	139575000	140050000		chr7	63750000	64050000		chr7	67225000	67625000		chr15	86225000	87325000		chr16	85775000	86425000
		chr7	96950000	97300000		chr7	143125000	143475000		chr7	74400000	75100000		chr7	140175000	140775000		chr7	64425000	64725000		chr7	67700000	68325000		chr15	87625000	87950000		chr16	87775000	88200000
		chr7	98450000	99125000		chr7	144025000	144450000		chr7	75900000	78750000		chr7	140825000	141450000		chr7	65250000	65625000		chr7	70375000	70825000		chr15	88275000	88650000		chr16	88975000	89575000
		chr7	99475000	99950000		chr8	3700000	4050000		chr7	78875000	79400000		chr7	140825000	141200000		chr7	65675000	66050000		chr7	72375000	73400000		chr15	88725000	89275000		chr16	89800000	90200000
		chr7	100900000	101525000		chr8	4125000	4625000		chr7	81350000	81800000		chr7	141575000	142125000		chr7	66825000	67175000		chr7	73650000	74350000		chr15	89600000	90200000		chr16	90300000	90675000
		chr7	107175000	107750000		chr8	8675000	9050000		chr7	81875000	82325000		chr7	142300000	142700000		chr7	67225000	67625000		chr7	74375000	75100000		chr15	90225000	90900000		chr16	91050000	91600000
		chr7	109050000	109475000		chr8	9200000	9925000		chr7	82650000	83550000		chr7	143125000	143450000		chr7	67675000	68325000		chr7	75900000	78750000		chr15	92250000	93225000		chr16	91925000	92475000
		chr7	110150000	111000000		chr8	9975000	10400000		chr7	83900000	84350000		chr7	143800000	144500000		chr7	68825000	72200000		chr7	81350000	81800000		chr15	93550000	94250000		chr16	92500000	93575000
		chr7	110200000	110650000		chr8	10450000	11200000		chr7	89125000	89425000		chr7	144525000	144875000		chr7	72375000	73400000		chr7	81900000	82325000		chr15	94700000	95575000		chr16	93900000	94350000
		chr7	111125000	112000000		chr8	11400000	11825000		chr7	89475000	89875000		chr8	3700000	4100000		chr7	73650000	74350000		chr7	82675000	83550000		chr15	97200000	97650000		chr16	94375000	94725000
		chr7	112325000	113275000		chr8	11425000	12850000		chr7	90550000	91250000		chr8	4125000	4650000		chr7	74375000	75100000		chr7	83625000	84400000		chr15	98150000	98475000		chr16	94775000	95400000
		chr7	112375000	112875000		chr8	11900000	12650000		chr7	91450000	92050000		chr8	8675000	9050000		chr7	75900000	78750000		chr7	83900000	84375000		chr15	99450000	99950000		chr16	96175000	98075000
		chr7	112900000	113275000		chr8	12800000	13300000		chr7	92075000	92500000		chr8	9225000	9900000		chr7	78900000	79350000		chr7	89475000	89850000		chr15	100750000	101175000		chr17	5400000	5950000
		chr7	114250000	114800000		chr8	13375000	15050000		chr7	92575000	92925000		chr8	10000000	10400000		chr7	81925000	82325000		chr7	89900000	90275000		chr15	101325000	101975000		chr17	8550000	8975000
		chr7	116050000	116525000		chr8	13375000	13775000		chr7	96950000	97325000		chr8	10425000	11200000		chr7	82675000	83550000		chr7	91450000	92025000		chr15	102075000	102550000		chr17	9125000	9700000
		chr7	116625000	118075000		chr8	14125000	14875000		chr7	98650000	99250000		chr8	11400000	11825000		chr7	83900000	84400000		chr7	92075000	92525000		chr16	5575000	6450000		chr17	9750000	10200000
		chr7	119000000	119550000		chr8	17550000	18400000		chr7	99475000	100100000		chr8	11875000	12675000		chr7	89475000	89875000		chr7	92550000	92900000		chr16	6700000	8375000		chr17	11100000	11975000
		chr7	121125000	121600000		chr8	18575000	18925000		chr7	100900000	101375000		chr8	11925000	12350000		chr7	89900000	90250000		chr7	95825000	96925000		chr16	8875000	10000000		chr17	11625000	11975000
		chr7	121650000	122025000		chr8	22225000	23175000		chr7	102500000	102950000		chr8	12800000	13300000		chr7	90550000	91350000		chr7	96500000	96925000		chr16	12600000	12950000		chr17	12025000	12375000
		chr7	122150000	122950000		chr8	22650000	23150000		chr7	107225000	107775000		chr8	13375000	13800000		chr7	91450000	92025000		chr7	96950000	97300000		chr16	13100000	13500000		chr17	12400000	12850000
		chr7	122475000	122925000		chr8	23575000	24375000		chr7	109075000	109450000		chr8	14125000	14850000		chr7	92075000	92475000		chr7	98425000	99425000		chr16	14200000	14550000		chr17	14225000	14925000
		chr7	122975000	123475000		chr8	23825000	24300000		chr7	110125000	111025000		chr8	17550000	18550000		chr7	92550000	92925000		chr7	99475000	99925000		chr16	14675000	15550000		chr17	22050000	22400000
		chr7	123500000	125625000		chr8	24525000	25150000		chr7	110225000	110675000		chr8	18575000	18925000		chr7	95800000	96925000		chr7	100875000	101625000		chr16	15800000	16150000		chr17	24000000	24425000
		chr7	125650000	126150000		chr8	25250000	25675000		chr7	110700000	111025000		chr8	23275000	24525000		chr7	96525000	96900000		chr7	107175000	107750000		chr16	16300000	16850000		chr17	25275000	25800000
		chr7	126700000	127200000		chr8	25725000	26150000		chr7	111150000	112000000		chr8	23575000	24400000		chr7	96950000	97325000		chr7	109075000	109475000		chr16	17825000	18225000		chr17	25825000	26200000
		chr7	127250000	127950000		chr8	26275000	27000000		chr7	112375000	112850000		chr8	24550000	25150000		chr7	97350000	97700000		chr7	109525000	109925000		chr16	18300000	18850000		chr17	26250000	26900000
		chr7	128000000	128750000		chr8	27525000	31050000		chr7	112900000	113300000		chr8	25225000	25650000		chr7	98450000	99175000		chr7	110150000	111025000		chr16	20200000	20650000		chr17	27125000	27500000
		chr7	128350000	128750000		chr8	27625000	29300000		chr7	114275000	114800000		chr8	25725000	26150000		chr7	99475000	99925000		chr7	110200000	110675000		chr16	20700000	21175000		chr17	29000000	29500000
		chr7	128825000	129550000		chr8	31200000	33175000		chr7	116075000	116600000		chr8	26275000	27000000		chr7	100900000	101625000		chr7	111125000	112000000		chr16	21450000	22050000		chr17	30000000	30700000
		chr7	128825000	129225000		chr8	33200000	33600000		chr7	118250000	118700000		chr8	27600000	31025000		chr7	107175000	107725000		chr7	112375000	113300000		chr16	23450000	23925000		chr17	31675000	32025000
		chr7	129625000	130375000		chr8	34150000	34825000		chr7	119025000	119525000		chr8	32275000	33050000		chr7	109075000	109475000		chr7	112375000	112875000		chr16	23975000	25075000		chr17	32525000	32975000
		chr7	130500000	131025000		chr8	34850000	35475000		chr7	121125000	121625000		chr8	33200000	33600000		chr7	109500000	109950000		chr7	112900000	113300000		chr16	23975000	24275000		chr17	33000000	33500000
		chr7	131375000	131875000		chr8	35825000	36175000		chr7	121675000	122075000		chr8	34150000	34825000		chr7	110150000	111000000		chr7	114275000	114800000		chr16	25350000	25925000		chr17	43675000	44150000
		chr7	132200000	132550000		chr8	37100000	40125000		chr7	122350000	122950000		chr8	34850000	35450000		chr7	110250000	110650000		chr7	114850000	116050000		chr16	27475000	28475000		chr17	44200000	45375000
		chr7	133150000	133625000		chr8	40950000	41400000		chr7	122475000	122925000		chr8	35850000	36175000		chr7	110675000	111000000		chr7	116075000	116600000		chr16	28550000	29550000		chr17	44250000	44725000
		chr7	133775000	134375000		chr8	43375000	44025000		chr7	122975000	123475000		chr8	36775000	40025000		chr7	111125000	112000000		chr7	116650000	118050000		chr16	29625000	30275000		chr17	45725000	46125000
		chr7	135750000	136425000		chr8	45400000	45950000		chr7	123500000	125425000		chr8	40150000	40525000		chr7	112375000	113275000		chr7	116650000	117225000		chr16	30550000	31050000		chr17	46900000	47450000
		chr7	136475000	137375000		chr8	46200000	46600000		chr7	125700000	126125000		chr8	40925000	41275000		chr7	112375000	112875000		chr7	119025000	119500000		chr16	31425000	31925000		chr17	47725000	48075000
		chr7	137475000	138825000		chr8	46975000	47375000		chr7	126750000	127175000		chr8	41425000	44925000		chr7	112900000	113275000		chr7	121125000	121600000		chr16	32025000	32475000		chr17	48500000	49400000
		chr7	139050000	139575000		chr8	47725000	48025000		chr7	127250000	127950000		chr8	45025000	45325000		chr7	116050000	116600000		chr7	121625000	122000000		chr16	32675000	33025000		chr17	49450000	49900000
		chr7	139600000	140050000		chr8	53825000	54175000		chr7	128800000	129575000		chr8	45400000	45975000		chr7	116650000	118075000		chr7	122175000	122925000		chr16	33225000	33950000		chr17	49925000	50225000
		chr7	140175000	140775000		chr8	56025000	56475000		chr7	129625000	130375000		chr8	46175000	46575000		chr7	119025000	119525000		chr7	122475000	122925000		chr16	34125000	34975000		chr17	50300000	50775000
		chr7	140825000	141450000		chr8	56625000	57300000		chr7	130550000	131050000		chr8	46975000	47375000		chr7	121150000	121600000		chr7	122975000	123475000		chr16	35025000	35800000		chr17	50800000	52450000
		chr7	141575000	142150000		chr8	57400000	57825000		chr7	131375000	132575000		chr8	48050000	49950000		chr7	121650000	122050000		chr7	123500000	125625000		chr16	36075000	36425000		chr17	52525000	53425000
		chr7	142300000	142725000		chr8	58500000	60450000		chr7	131425000	131875000		chr8	53775000	54400000		chr7	122200000	122925000		chr7	125700000	126100000		chr16	36475000	36800000		chr17	54050000	55900000
		chr7	143125000	143475000		chr8	60500000	60925000		chr7	132225000	132550000		chr8	56025000	56475000		chr7	122475000	122925000		chr7	126725000	127200000		chr16	37075000	37700000		chr17	56125000	56675000
		chr7	144050000	144425000		chr8	61000000	61500000		chr7	132600000	132900000		chr8	56625000	57300000		chr7	122975000	123475000		chr7	127250000	127925000		chr16	37950000	38250000		chr17	57025000	57325000
		chr8	3700000	4100000		chr8	62050000	63925000		chr7	133150000	133625000		chr8	57425000	57825000		chr7	123525000	125625000		chr7	128000000	128750000		chr16	40350000	41225000		chr17	57350000	58900000
		chr8	4125000	4650000		chr8	64025000	64550000		chr7	133775000	134225000		chr8	58500000	60450000		chr7	125700000	126100000		chr7	128325000	128750000		chr16	41250000	42100000		chr17	62450000	62850000
		chr8	9200000	9925000		chr8	66550000	67400000		chr7	135750000	136400000		chr8	60500000	60950000		chr7	126750000	127200000		chr7	128825000	129575000		chr16	41300000	41850000		chr17	62925000	63400000
		chr8	9975000	10400000		chr8	67425000	67900000		chr7	136475000	137350000		chr8	61000000	61500000		chr7	127275000	127950000		chr7	129625000	130375000		chr16	42175000	42900000		chr17	64950000	65500000
		chr8	10425000	11200000		chr8	67950000	68725000		chr7	137475000	138825000		chr8	61500000	61925000		chr7	128350000	128750000		chr7	130525000	130975000		chr16	43475000	43825000		chr17	66550000	67675000
		chr8	11400000	11825000		chr8	68775000	69200000		chr7	139050000	139550000		chr8	62050000	63925000		chr7	128800000	129550000		chr7	131400000	131875000		chr16	44150000	44700000		chr17	71000000	71450000
		chr8	11900000	12650000		chr8	69275000	69700000		chr7	139600000	140050000		chr8	63975000	64550000		chr7	129625000	130400000		chr7	132200000	132550000		chr16	44750000	45125000		chr17	71650000	72775000
		chr8	11925000	12375000		chr8	69775000	70600000		chr7	140150000	140800000		chr8	66550000	67400000		chr7	130500000	131000000		chr7	133150000	133625000		chr16	45175000	45600000		chr17	72800000	73275000
		chr8	12875000	13300000		chr8	69775000	70250000		chr7	140825000	141450000		chr8	67425000	67875000		chr7	131450000	131850000		chr7	133800000	134375000		chr16	49025000	49450000		chr17	73300000	74150000
		chr8	13375000	13750000		chr8	70925000	71325000		chr7	140825000	141175000		chr8	67950000	68750000		chr7	132200000	132550000		chr7	135775000	137350000		chr16	49475000	50150000		chr17	74300000	74700000
		chr8	13400000	15050000		chr8	71700000	72100000		chr7	141575000	142225000		chr8	68775000	69150000		chr7	133150000	133625000		chr7	135775000	136425000		chr16	50250000	50750000		chr17	74775000	75500000
		chr8	14125000	14850000		chr8	72150000	72575000		chr7	142300000	142700000		chr8	69275000	69700000		chr7	133800000	134350000		chr7	136475000	137350000		chr16	50800000	51175000		chr17	78150000	78575000
		chr8	17550000	18400000		chr8	72775000	74975000		chr7	143150000	143450000		chr8	69850000	70250000		chr7	135750000	137350000		chr7	137475000	138825000		chr16	52275000	53275000		chr17	79050000	79575000
		chr8	18575000	18925000		chr8	75275000	75950000		chr7	143800000	144450000		chr8	71350000	71650000		chr7	135750000	136425000		chr7	139050000	139575000		chr16	55050000	55450000		chr17	80575000	81050000
		chr8	22650000	23150000		chr8	77625000	78025000		chr7	144525000	144875000		chr8	71700000	72125000		chr7	136475000	137350000		chr7	140150000	140775000		chr16	55475000	55850000		chr17	81125000	81675000
		chr8	23250000	24525000		chr8	78050000	79600000		chr8	3700000	4100000		chr8	72175000	72575000		chr7	137475000	138825000		chr7	140825000	141450000		chr16	56700000	57100000		chr17	82500000	82900000
		chr8	23575000	24375000		chr8	78175000	78725000		chr8	4125000	4625000		chr8	72800000	73300000		chr7	139050000	139575000		chr7	141575000	142275000		chr16	57625000	58250000		chr17	83275000	83825000
		chr8	24550000	25175000		chr8	79225000	79600000		chr8	8675000	9175000		chr8	75275000	75975000		chr7	140175000	140775000		chr7	142300000	142725000		chr16	58850000	59375000		chr17	83875000	84425000
		chr8	25225000	25675000		chr8	79700000	80675000		chr8	9200000	9925000		chr8	78050000	79600000		chr7	140975000	141525000		chr7	142800000	143475000		chr16	63875000	64725000		chr17	84650000	85625000
		chr8	25725000	26150000		chr8	82825000	83475000		chr8	9975000	10375000		chr8	78200000	78725000		chr7	141575000	142150000		chr7	143925000	144450000		chr16	64875000	65525000		chr17	85175000	85625000
		chr8	26275000	27000000		chr8	83650000	83950000		chr8	10425000	11200000		chr8	79275000	79625000		chr7	142300000	142700000		chr8	3375000	3675000		chr16	65575000	66075000		chr17	85650000	86075000
		chr8	27575000	29275000		chr8	85600000	86575000		chr8	11400000	11800000		chr8	79700000	80675000		chr7	143150000	143450000		chr8	3700000	4075000		chr16	67950000	68525000		chr17	86475000	86875000
		chr8	31375000	31975000		chr8	86925000	87525000		chr8	11875000	12675000		chr8	81050000	82825000		chr7	143775000	145300000		chr8	4100000	4650000		chr16	71250000	71625000		chr17	86900000	87250000
		chr8	33200000	33575000		chr8	87575000	88050000		chr8	11950000	12325000		chr8	83625000	84650000		chr7	143775000	144475000		chr8	8700000	9125000		chr16	72600000	72975000		chr17	87650000	87975000
		chr8	34150000	34800000		chr8	88225000	88750000		chr8	12850000	13300000		chr8	83625000	83975000		chr8	3700000	4100000		chr8	9200000	9925000		chr16	75650000	76125000		chr17	88000000	88625000
		chr8	34850000	35475000		chr8	88775000	89650000		chr8	13375000	13775000		chr8	83975000	84900000		chr8	4100000	4650000		chr8	10000000	10375000		chr16	76175000	76875000		chr17	88650000	89600000
		chr8	35850000	36175000		chr8	89875000	90775000		chr8	14125000	14850000		chr8	84000000	84625000		chr8	8700000	9000000		chr8	10425000	11200000		chr16	77100000	77475000		chr17	93150000	93675000
		chr8	37100000	40125000		chr8	90800000	91125000		chr8	15150000	16100000		chr8	84275000	84600000		chr8	9200000	9925000		chr8	11400000	11825000		chr16	77525000	78150000		chr17	93950000	94775000
		chr8	40950000	41400000		chr8	91175000	92450000		chr8	17550000	18550000		chr8	85600000	86575000		chr8	9975000	10400000		chr8	11425000	12850000		chr16	84925000	85675000		chr18	3450000	4150000
		chr8	43375000	44000000		chr8	93100000	93475000		chr8	18575000	18925000		chr8	86150000	86550000		chr8	10425000	11200000		chr8	11925000	12625000		chr16	85800000	86400000		chr18	5100000	6025000
		chr8	45375000	46050000		chr8	94925000	95325000		chr8	22650000	23150000		chr8	86600000	86900000		chr8	11425000	11775000		chr8	11950000	12300000		chr16	86925000	87325000		chr18	6075000	6550000
		chr8	46150000	46600000		chr8	104100000	104575000		chr8	23225000	23575000		chr8	86925000	87525000		chr8	11925000	12625000		chr8	12825000	13325000		chr16	87825000	88200000		chr18	6625000	7500000
		chr8	46625000	46950000		chr8	104650000	105025000		chr8	23575000	24375000		chr8	87575000	88075000		chr8	11950000	12350000		chr8	13375000	15050000		chr16	89050000	89750000		chr18	7950000	8325000
		chr8	46975000	47375000		chr8	105600000	106125000		chr8	24550000	25200000		chr8	88250000	88750000		chr8	12875000	13300000		chr8	13375000	13800000		chr16	89775000	90200000		chr18	9325000	9950000
		chr8	48025000	49025000		chr8	106675000	107025000		chr8	25225000	25675000		chr8	88800000	89775000		chr8	13375000	15050000		chr8	14150000	14850000		chr16	90300000	90700000		chr18	10825000	11425000
		chr8	53800000	54450000		chr8	107600000	109525000		chr8	25725000	26150000		chr8	89900000	90775000		chr8	13375000	13775000		chr8	15200000	16100000		chr16	90725000	91025000		chr18	11525000	12100000
		chr8	53825000	54200000		chr8	108550000	108950000		chr8	26250000	27000000		chr8	90775000	91125000		chr8	14225000	14850000		chr8	17525000	18425000		chr16	91050000	91600000		chr18	12150000	12775000
		chr8	56050000	56475000		chr8	109000000	109450000		chr8	27325000	27650000		chr8	91175000	92450000		chr8	17550000	18400000		chr8	18575000	18925000		chr16	91925000	92475000		chr18	13000000	13425000
		chr8	56625000	57275000		chr8	109575000	110600000		chr8	31250000	31975000		chr8	93025000	93500000		chr8	18575000	18925000		chr8	22150000	22600000		chr16	92500000	93575000		chr18	14000000	14475000
		chr8	57400000	57825000		chr8	110100000	110600000		chr8	33200000	33700000		chr8	93525000	93925000		chr8	22650000	23175000		chr8	22650000	23175000		chr16	93900000	94325000		chr18	16200000	16825000
		chr8	58500000	60450000		chr8	110725000	111150000		chr8	34150000	34825000		chr8	94300000	94600000		chr8	23225000	23575000		chr8	23225000	23550000		chr16	94375000	94725000		chr18	19925000	20550000
		chr8	60475000	60950000		chr8	111300000	112000000		chr8	34850000	35450000		chr8	94900000	95300000		chr8	23575000	24375000		chr8	23575000	24500000		chr16	95575000	95975000		chr18	20600000	20975000
		chr8	61000000	61500000		chr8	111625000	112000000		chr8	35500000	35800000		chr8	104075000	104575000		chr8	24550000	25200000		chr8	24550000	25175000		chr16	96175000	98075000		chr18	21050000	21425000
		chr8	62050000	63900000		chr8	112050000	113625000		chr8	37100000	40125000		chr8	104650000	105075000		chr8	25225000	25675000		chr8	25200000	26175000		chr17	3225000	3525000		chr18	23975000	24575000
		chr8	64025000	64575000		chr8	112050000	112475000		chr8	40150000	40500000		chr8	105575000	106100000		chr8	25725000	26150000		chr8	25225000	25675000		chr17	3550000	3925000		chr18	24650000	25100000
		chr8	66525000	67375000		chr8	112550000	112950000		chr8	40950000	41300000		chr8	106675000	107000000		chr8	26250000	27000000		chr8	25725000	26150000		chr17	8525000	8975000		chr18	30300000	31600000
		chr8	67400000	67875000		chr8	113650000	114000000		chr8	43375000	44025000		chr8	107050000	107400000		chr8	27625000	30975000		chr8	26250000	27000000		chr17	9025000	9725000		chr18	31050000	31525000
		chr8	67950000	68725000		chr8	114025000	114425000		chr8	45375000	46025000		chr8	107600000	109525000		chr8	27650000	29325000		chr8	27650000	29300000		chr17	9750000	10175000		chr18	32875000	33775000
		chr8	68225000	68725000		chr8	114450000	116450000		chr8	45425000	45775000		chr8	110100000	110575000		chr8	31200000	31975000		chr8	30450000	31025000		chr17	11175000	12000000		chr18	33200000	33775000
		chr8	68750000	69050000		chr8	116450000	116900000		chr8	46175000	46575000		chr8	110700000	111150000		chr8	32275000	33125000		chr8	31200000	33175000		chr17	11625000	11975000		chr18	33800000	34325000
		chr8	69300000	69725000		chr8	117050000	117550000		chr8	46975000	47375000		chr8	111325000	112000000		chr8	33200000	33575000		chr8	34125000	35475000		chr17	12025000	12350000		chr18	37950000	38275000
		chr8	69800000	70250000		chr8	117675000	119300000		chr8	48025000	49825000		chr8	112050000	112475000		chr8	34125000	35475000		chr8	34150000	34800000		chr17	12375000	12850000		chr18	38525000	38850000
		chr8	70925000	71325000		chr8	117875000	118950000		chr8	53800000	54450000		chr8	113650000	114400000		chr8	34150000	34800000		chr8	34850000	35475000		chr17	14225000	14925000		chr18	39125000	40175000
		chr8	71725000	72100000		chr8	120175000	120650000		chr8	56050000	56500000		chr8	113650000	114000000		chr8	34850000	35450000		chr8	37100000	40150000		chr17	14550000	14925000		chr18	40250000	42225000
		chr8	72150000	72575000		chr8	120825000	121525000		chr8	56625000	57300000		chr8	114050000	114400000		chr8	35850000	36175000		chr8	40950000	41400000		chr17	21175000	21600000		chr18	42600000	43150000
		chr8	72850000	73325000		chr8	121100000	121500000		chr8	57400000	57825000		chr8	114450000	116450000		chr8	37100000	40125000		chr8	43375000	44000000		chr17	22075000	22400000		chr18	43800000	44350000
		chr8	75250000	76000000		chr8	123200000	123525000		chr8	58550000	60450000		chr8	116475000	116900000		chr8	40150000	40500000		chr8	44125000	44900000		chr17	24025000	24425000		chr18	44375000	44825000
		chr8	77600000	78025000		chr8	123625000	124775000		chr8	60500000	60925000		chr8	117000000	117575000		chr8	40950000	41400000		chr8	45375000	46025000		chr17	25275000	25800000		chr18	46225000	46575000
		chr8	78050000	79600000		chr8	124025000	124400000		chr8	61025000	61500000		chr8	117625000	119325000		chr8	43350000	44025000		chr8	46200000	46600000		chr17	25825000	26225000		chr18	46975000	49675000
		chr8	78150000	78750000		chr8	125075000	125875000		chr8	61525000	61925000		chr8	117875000	119000000		chr8	45400000	46050000		chr8	46975000	47375000		chr17	26275000	26875000		chr18	51475000	52450000
		chr8	79275000	79625000		chr8	125925000	126950000		chr8	62050000	63950000		chr8	117900000	118300000		chr8	46175000	46600000		chr8	48050000	49025000		chr17	27125000	27525000		chr18	52600000	52925000
		chr8	79725000	80475000		chr8	125925000	126375000		chr8	63975000	64575000		chr8	120175000	120625000		chr8	46975000	47375000		chr8	53775000	54475000		chr17	30025000	30700000		chr18	52925000	53725000
		chr8	82825000	83525000		chr8	126475000	126900000		chr8	66550000	67400000		chr8	120725000	121075000		chr8	48025000	49025000		chr8	56050000	56475000		chr17	31675000	32075000		chr18	53975000	56125000
		chr8	83650000	84650000		chr8	127625000	128450000		chr8	67425000	67875000		chr8	120800000	121550000		chr8	53825000	54475000		chr8	56600000	57375000		chr17	32525000	32975000		chr18	56725000	57325000
		chr8	83650000	83975000		chr9	4450000	6850000		chr8	67950000	68725000		chr8	121100000	121525000		chr8	56050000	56475000		chr8	57425000	57825000		chr17	35450000	35875000		chr18	57375000	57950000
		chr8	84275000	84600000		chr9	7600000	8050000		chr8	67950000	68250000		chr8	121950000	122350000		chr8	56600000	57375000		chr8	58500000	60450000		chr17	36825000	37200000		chr18	57975000	58475000
		chr8	85650000	86575000		chr9	9025000	9375000		chr8	68300000	68725000		chr8	123625000	124725000		chr8	57400000	57825000		chr8	60500000	60925000		chr17	37300000	37700000		chr18	58500000	59050000
		chr8	86600000	86900000		chr9	13850000	14325000		chr8	69275000	69725000		chr8	124000000	124550000		chr8	58500000	60450000		chr8	61000000	61500000		chr17	40925000	41400000		chr18	60775000	61075000
		chr8	86925000	87525000		chr9	14800000	15275000		chr8	69850000	70250000		chr8	125050000	125875000		chr8	60500000	60925000		chr8	62000000	63950000		chr17	42975000	43625000		chr18	62625000	62975000
		chr8	87575000	88050000		chr9	15625000	18275000		chr8	70900000	71325000		chr8	125150000	125525000		chr8	61025000	61500000		chr8	64000000	64575000		chr17	43675000	44150000		chr18	63075000	63650000
		chr8	88225000	88750000		chr9	18400000	18775000		chr8	71700000	72100000		chr8	125925000	126950000		chr8	62075000	63900000		chr8	66525000	67400000		chr17	44250000	44725000		chr18	63725000	64450000
		chr8	88800000	89600000		chr9	20850000	22400000		chr8	72225000	72575000		chr8	125925000	126400000		chr8	64175000	64575000		chr8	67425000	67875000		chr17	44375000	45375000		chr18	64525000	65250000
		chr8	89850000	90775000		chr9	22500000	23350000		chr8	72875000	73325000		chr8	126475000	126925000		chr8	66550000	67375000		chr8	67950000	68750000		chr17	44750000	45375000		chr18	65400000	65900000
		chr8	91175000	92450000		chr9	24100000	24525000		chr8	75275000	75975000		chr8	127575000	128500000		chr8	67425000	67875000		chr8	68775000	69225000		chr17	46900000	47450000		chr18	66550000	67050000
		chr8	92800000	94200000		chr9	24650000	25075000		chr8	77625000	78025000		chr9	7600000	8150000		chr8	67950000	68725000		chr8	69275000	69725000		chr17	47725000	48075000		chr18	67875000	68300000
		chr8	93000000	93475000		chr9	25150000	25600000		chr8	78050000	79600000		chr9	9025000	9375000		chr8	68750000	69200000		chr8	69775000	70600000		chr17	48425000	49400000		chr18	68800000	69675000
		chr8	94925000	95300000		chr9	25675000	26100000		chr8	78075000	78725000		chr9	13850000	14350000		chr8	69275000	69725000		chr8	69775000	70250000		chr17	49450000	49900000		chr18	69825000	70425000
		chr8	95600000	95900000		chr9	27375000	28200000		chr8	79275000	79625000		chr9	14400000	14775000		chr8	69775000	70575000		chr8	70275000	70575000		chr17	50300000	50775000		chr18	70650000	71200000
		chr8	104125000	104575000		chr9	28300000	28800000		chr8	79700000	80675000		chr9	14800000	15275000		chr8	69775000	70250000		chr8	70925000	71325000		chr17	50825000	52450000		chr18	73150000	73600000
		chr8	104650000	105075000		chr9	29650000	30375000		chr8	81025000	83100000		chr9	15625000	18275000		chr8	70925000	71325000		chr8	72150000	72575000		chr17	52550000	53425000		chr18	75100000	75575000
		chr8	105575000	106150000		chr9	30425000	30925000		chr8	83625000	83975000		chr9	18300000	18775000		chr8	71700000	72100000		chr8	72800000	73325000		chr17	52900000	53400000		chr18	75725000	76175000
		chr8	106675000	107025000		chr9	31050000	31425000		chr8	84025000	84825000		chr9	20875000	22425000		chr8	72150000	72575000		chr8	75250000	75975000		chr17	54025000	55925000		chr18	77225000	77625000
		chr8	107050000	107400000		chr9	31500000	32325000		chr8	85600000	86600000		chr9	22525000	23250000		chr8	72775000	74975000		chr8	77600000	78000000		chr17	56175000	56675000		chr18	78250000	79250000
		chr8	107600000	109525000		chr9	31525000	31900000		chr8	86100000	86550000		chr9	24675000	25075000		chr8	75275000	75950000		chr8	78150000	79600000		chr17	57025000	57325000		chr18	80250000	80750000
		chr8	108550000	108925000		chr9	31925000	32225000		chr8	86600000	86900000		chr9	25150000	25600000		chr8	77625000	78000000		chr8	78175000	78725000		chr17	57350000	58900000		chr18	83025000	83400000
		chr8	109575000	110600000		chr9	32575000	33100000		chr8	86925000	87525000		chr9	27375000	28200000		chr8	78050000	79600000		chr8	79725000	80475000		chr17	62450000	62875000		chr18	84600000	84950000
		chr8	110100000	110600000		chr9	34425000	35050000		chr8	87575000	88075000		chr9	29650000	30350000		chr8	78175000	78725000		chr8	82300000	82700000		chr17	62900000	63400000		chr18	84975000	86500000
		chr8	110700000	111175000		chr9	35200000	35550000		chr8	88225000	88750000		chr9	30450000	30925000		chr8	79725000	80475000		chr8	82825000	83550000		chr17	63500000	64400000		chr18	88750000	89050000
		chr8	111650000	112025000		chr9	36800000	37300000		chr8	88775000	89775000		chr9	31025000	31425000		chr8	82850000	83525000		chr8	83625000	84625000		chr17	64925000	65500000		chr19	4600000	5000000
		chr8	112050000	113625000		chr9	41225000	41950000		chr8	89850000	90775000		chr9	31450000	32200000		chr8	83650000	84625000		chr8	83650000	83975000		chr17	66550000	67650000		chr19	5925000	6350000
		chr8	112050000	112500000		chr9	42300000	42975000		chr8	91175000	92475000		chr9	31525000	31925000		chr8	83650000	83975000		chr8	85600000	86575000		chr17	69550000	69975000		chr19	10625000	10975000
		chr8	113650000	114375000		chr9	43300000	43950000		chr8	92800000	93925000		chr9	32425000	33100000		chr8	84275000	84575000		chr8	86925000	87525000		chr17	71000000	71400000		chr19	11000000	11850000
[truncated: 1,109 more rows]

## Sheet: Table S4
Table S4: Merged loop domains
[truncated: 9,602 more rows]

## Sheet: Table S5
Table S5: High-confidence interactions from Pol II PLAC-seq dataset in mESC (Fang et al., 2016)
[truncated: 44,217 more rows]

[truncated: 3 more sheets: Table S6, Table S7, Table S8]
